# Supplementary material for: Glutathione metabolism–associated resistance to cisplatin and 5-FU in esophageal cancer: a paired transcriptomic study
Source: BMC Gastroenterol. 2026 Feb 10;26:169. doi: 10.1186/s12876-026-04664-1 (PMC12990582; doi:10.1186/s12876-026-04664-1)
Supplement: Supplementary file 1 — Supplementary Material 1. Additional File 1. Clinical characteristics of patients included in the RNA-seq cohort. Additional File 2. List of differentially expressed genes (DEGs) showing higher expression in the non-recurrence group compared with the recurrence group in PostNAC samples. Additional File 3. List of differentially expressed genes (DEGs) showing higher expression in the recurrence group compared with the non-recurrence group in PostNAC samples. Additional File 5. List of Gene Ontology biological processes (GO-BP) and KEGG pathways enriched among genes showing higher expression in the non-recurrence group compared with the recurrence group in PostNAC samples. Additional File 6. List of Gene Ontology biological processes (GO-BP) and KEGG pathways enriched among genes showing higher expression in the recurrence group compared with the non-recurrence group in PostNAC samples. Additional File 8. List of Gene Ontology (GO) terms and KEGG pathways enriched in the non-recurrence group of PostNAC samples identified by gene set enrichment analysis (GSEA). Enriched gene sets were defined based on normalized enrichment score (NES) and false discovery rate (FDR) q-values. Additional File 9. List of Gene Ontology (GO) terms and KEGG pathways enriched in the recurrence group of PostNAC samples identified by gene set enrichment analysis (GSEA). Enriched gene sets were defined based on normalized enrichment score (NES) and false discovery rate (FDR) q-values. Additional File 10. Clustering and gene expression analysis by RNAseqChef in PreNAC and PostNAC in the recurrence and non-recurrence groups. Additional File 11. Summary of Gene Ontology biological processes (GO-BP) and KEGG pathway enrichment analysis of genes classified into Groups 3 and 4 by RNAseqChef, representing genes upregulated in PostNAC samples compared with PreNAC samples in the recurrence group. Functional enrichment analysis was performed using DAVID. Additional File 12. Summary of Gene Ontology biolog [file 12876_2026_4664_MOESM1_ESM.xlsx]

## Sheet: Additional File 1
Additional File 1. Clinical characteristics of patients included in the RNA-seq cohort.
	Non-recurrence (n=8)	Recurrence (n=7)	Test of significance	p value
Age years
Median (range)	74 (65-77)	69 (59-76)	U	p = 0.16
Gender (%)
Male / Female	8 (100%) / 0 (0%)	7 (100%) / 0 (0%)	Fisher’s exact test	p = 1.000
Organization type (%)
Basaloid/SCC	0 (0%) / 8 (100%)	1 (14%) / 6 (86%)	Fisher’s exact test	p = 0.47
Neo-adjuvant course (%)
1 / 2	1 (%) / 7 (%)	2 (29%) / 5 (71%)	Fisher’s exact test	p = 0.57
Tumor location (%)
Upper / Middle / Lower	0 (0%) / 4 (50%) / 4 (50%)	0 (0%) / 4 (57%) / 3 (43%)	Fisher’s exact test	p = 1.000
cT category (%)
T2 / T3	0 (0%) / 8 (100%)	1 (14%) / 6 (86%)	Fisher’s exact test	p = 0.47
cN category (%)
cN0 / N1 / N2	4 (50%) / 2 (25%) / 2 (25%)	2 (29%) / 4 (57%) / 1 (14%)	χ²	p = 0.45
cM category (%)
cM0 / M1	8 (100%) / 0 (0%)	6 (86%) / 1 (14%)	Fisher’s exact test	p = 0.47
cStage (%)
II / III/ IV	4 (50%) / 4 (50%) / 0 (0%)	2 (29%) / 4 (57%) / 1 (14%)	χ²	p = 0.448
Abbreviations: n, number of patients; SCC, squamous cell carcinoma; cT, clinical tumor depth category; cN, clinical lymph node metastases category; cM, clinical distant metastases category; cStage, clinical stage based on the TNM classification; Neo-adjuvant course, number of neoadjuvant chemotherapy cycles; U, Mann–Whitney U test; χ², chi-square test.

## Sheet: Additional File 2
Additional File 2. List of differentially expressed genes (DEGs) showing higher expression in the non-recurrence group compared with the recurrence group in PostNAC samples.
rownames(data)	Gene name	Fold-change (Log2)	p-Value	FDR
ENSG00000106952	TNFSF8	2.98154	1.18033e-05	0.0201802
ENSG00000203857	HSD3B1	2.94547	0.00192281	0.154002
ENSG00000100362	PVALB	2.91525	0.000214939	0.0813635
ENSG00000146700	SSC4D	2.82299	0.000860709	0.123609
ENSG00000181036	FCRL6	2.81132	0.000142053	0.0643853
ENSG00000100739	BDKRB1	2.76785	9.27825e-05	0.0486937
ENSG00000212124	TAS2R19	2.72663	0.00591063	0.219917
ENSG00000203970	DEFB110	2.72568	0.00170068	0.150029
ENSG00000138356	AOX1	2.6509	0.0414757	0.391527
ENSG00000110944	IL23A	2.63834	0.00136311	0.139408
ENSG00000132010	ZNF20	2.60612	0.0156462	0.302015
ENSG00000167434	CA4	2.59039	0.00373739	0.194608
ENSG00000165807	PPP1R36	2.54167	0.0409289	0.389324
ENSG00000170953	OR8B12	2.50542	0.00778279	0.238055
ENSG00000166292	TMEM100	2.48973	0.0294775	0.353467
ENSG00000100312	ACR	2.47899	0.000537688	0.10942
ENSG00000069535	MAOB	2.4587	0.000195326	0.07638
ENSG00000198795	ZNF521	2.43859	0.000458974	0.100166
ENSG00000117090	SLAMF1	2.41312	0.0239541	0.331978
ENSG00000204165	CXorf65	2.40233	0.00288003	0.185511
ENSG00000240505	TNFRSF13B	2.35472	0.0012859	0.137874
ENSG00000148057	IDNK	2.34274	0.00601768	0.220954
ENSG00000196724	ZNF418	2.30674	0.0358994	0.375823
ENSG00000166090	IL25	2.30323	0.000823761	0.123609
ENSG00000127561	SYNGR3	2.30174	0.0244979	0.334402
ENSG00000166448	TMEM130	2.29261	0.000315528	0.0916846
ENSG00000167117	ANKRD40CL	2.2916	0.0249897	0.336257
ENSG00000146410	MTFR2	2.27632	0.0204789	0.318125
ENSG00000115556	PLCD4	2.2763	0.00031015	0.0916846
ENSG00000174628	IQCK	2.27373	0.0213121	0.320177
ENSG00000091704	CPA1	2.27328	0.0189983	0.314949
ENSG00000165091	TMC1	2.25769	0.010628	0.267956
ENSG00000091181	IL5RA	2.24957	0.0181538	0.310232
ENSG00000150456	EEF1AKMT1	2.24124	0.0117998	0.27915
ENSG00000165895	ARHGAP42	2.23161	0.00235925	0.169857
ENSG00000163794	UCN	2.22352	0.00698187	0.229401
ENSG00000187747	OR52B6	2.22021	0.011385	0.275313
ENSG00000005469	CROT	2.21291	0.00976671	0.257302
ENSG00000212725	KRTAP2-1	2.19653	0.000681373	0.11804
ENSG00000160185	UBASH3A	2.1948	0.0204127	0.318125
ENSG00000158296	SLC13A3	2.19134	0.0384613	0.382169
ENSG00000241598	KRTAP5-4	2.19027	0.000266123	0.0899542
ENSG00000101441	CST4	2.18797	0.00100616	0.127808
ENSG00000102970	CCL17	2.17664	0.0207131	0.319723
ENSG00000183813	CCR4	2.17544	0.000417157	0.0977471
ENSG00000163632	C3orf49	2.17525	0.00537077	0.212971
ENSG00000183484	GPR132	2.17159	0.00240227	0.171026
ENSG00000176029	C11orf16	2.15265	0.00784189	0.238412
ENSG00000079263	SP140	2.15251	0.00629834	0.222894
ENSG00000166455	C16orf46	2.14949	0.00652841	0.225183
ENSG00000157429	ZNF19	2.14537	0.0072336	0.230994
ENSG00000159618	ADGRG5	2.14531	0.000759124	0.123083
ENSG00000018625	ATP1A2	2.14396	0.014285	0.297878
ENSG00000091513	TF	2.14132	0.0275462	0.346102
ENSG00000147432	CHRNB3	2.13957	0.00179901	0.152148
ENSG00000171962	DRC3	2.13886	0.0324849	0.364605
ENSG00000115590	IL1R2	2.13866	0.0094178	0.253363
ENSG00000127241	MASP1	2.13658	0.0275955	0.346102
ENSG00000136634	IL10	2.1357	0.0418887	0.392295
ENSG00000158865	SLC5A11	2.13057	0.0438993	0.397044
ENSG00000198538	ZNF28	2.12629	0.00111363	0.129878
ENSG00000168589	DYNLRB2	2.11529	0.00327654	0.190033
ENSG00000162009	SSTR5	2.11239	0.0021504	0.162375
ENSG00000009724	MASP2	2.0963	0.0204551	0.318125
ENSG00000241119	UGT1A9	2.09502	0.0442404	0.397948
ENSG00000136834	OR1J1	2.08872	0.000414239	0.0977471
ENSG00000240038	AMY2B	2.08785	0.0279469	0.347255
ENSG00000149596	JPH2	2.08504	0.00607311	0.220954
ENSG00000187791	FAM205C	2.08494	0.0412646	0.390559
ENSG00000144481	TRPM8	2.08071	0.00219013	0.162977
ENSG00000153993	SEMA3D	2.07381	0.0283156	0.34877
ENSG00000152439	ZNF773	2.06825	0.0141616	0.297878
ENSG00000185972	CCIN	2.06429	0.000643936	0.116746
ENSG00000063127	SLC6A16	2.06288	0.0146928	0.300833
ENSG00000162687	KCNT2	2.06269	0.000488202	0.102487
ENSG00000181903	OR4C6	2.06235	0.00215762	0.162375
ENSG00000109738	GLRB	2.06233	0.0158425	0.302015
ENSG00000198947	DMD	2.05918	0.00519467	0.21222
ENSG00000132446	FTHL17	2.05783	6.62675e-05	0.0377592
ENSG00000283205		2.05506	0.000876681	0.123609
ENSG00000139910	NOVA1	2.05358	0.040755	0.388516
ENSG00000127329	PTPRB	2.05073	0.0479059	0.408379
ENSG00000168158	OR2C1	2.04838	0.00567376	0.219286
ENSG00000183747	ACSM2A	2.04017	0.0023423	0.169248
ENSG00000170419	VSTM2A	2.03893	0.041235	0.390559
ENSG00000163157	TMOD4	2.03892	0.0223399	0.323078
ENSG00000272573	MUSTN1	2.03616	0.00279221	0.185
ENSG00000188389	PDCD1	2.03058	0.00488366	0.21089
ENSG00000130988	RGN	2.02998	0.0229618	0.326075
ENSG00000170959	DCDC1	2.02922	0.0037369	0.194608
ENSG00000155666	KDM8	2.02453	0.0108947	0.270904
ENSG00000274808	TBC1D3B	2.02425	0.00488065	0.21089
ENSG00000185294	SPPL2C	2.01995	0.0263633	0.341921
ENSG00000148541	FAM13C	2.01532	0.0152509	0.302015
ENSG00000213578	CPLX3	2.01508	4.42392e-05	0.0377592
ENSG00000180872	DEFB112	2.01138	0.0067899	0.227965
ENSG00000226372	DCAF8L1	2.0112	0.000317672	0.0916846
ENSG00000166961	MS4A15	2.00932	0.0364413	0.377728
ENSG00000204610	TRIM15	2.00346	0.0200811	0.318125
ENSG00000172476	RAB40A	1.99808	0.00332576	0.190033
ENSG00000251247	ZNF345	1.99547	0.0117967	0.27915
ENSG00000136732	GYPC	1.98939	0.0211725	0.319881
ENSG00000107317	PTGDS	1.98795	0.0410717	0.389859
ENSG00000144891	AGTR1	1.98552	0.0142512	0.297878
ENSG00000170790	OR10A2	1.98086	0.00874678	0.245915
ENSG00000138483	CCDC54	1.97993	0.0220836	0.322904
ENSG00000181371	OR5M8	1.97639	0.00258424	0.177715
ENSG00000196092	PAX5	1.97561	0.0192554	0.315901
ENSG00000170848	PSG6	1.97498	0.00300368	0.186255
ENSG00000164283	ESM1	1.97332	0.000917323	0.123609
ENSG00000151062	CACNA2D4	1.97309	0.0133477	0.292705
ENSG00000278870	OR51G1	1.97272	0.00381389	0.194706
ENSG00000166317	SYNPO2L	1.9708	0.0168381	0.305553
ENSG00000176771	NCKAP5	1.97041	0.00613232	0.220954
ENSG00000178201	VN1R1	1.96896	0.0109968	0.272097
ENSG00000213413	PVRIG	1.96878	0.00536232	0.212971
ENSG00000187180	LCE2C	1.96463	0.00335145	0.190033
ENSG00000143851	PTPN7	1.96201	0.00615039	0.220954
ENSG00000068831	RASGRP2	1.95893	0.000698893	0.119128
ENSG00000275663	H4C7	1.95751	0.00433543	0.201409
ENSG00000205869	KRTAP5-1	1.95748	0.00178693	0.152148
ENSG00000185437	SH3BGR	1.95156	0.00447838	0.204638
ENSG00000122122	SASH3	1.95103	0.0183747	0.31237
ENSG00000171303	KCNK3	1.94907	0.00578145	0.219444
ENSG00000183844	FAM3B	1.9475	0.00669801	0.226275
ENSG00000163884	KLF15	1.93934	0.00463774	0.208399
ENSG00000110484	SCGB2A2	1.93465	0.000566705	0.111891
ENSG00000197959	DNM3	1.93188	0.00381739	0.194706
ENSG00000173431	RNASE8	1.93133	0.0114895	0.275947
ENSG00000134827	TCN1	1.93116	0.0103363	0.264957
ENSG00000105750	ZNF85	1.93071	0.0200173	0.318125
ENSG00000161180	CCDC116	1.92978	0.0095721	0.255551
ENSG00000146938	NLGN4X	1.92917	0.0236957	0.330274
ENSG00000179059	ZFP42	1.92872	0.00397308	0.197737
ENSG00000139330	KERA	1.92819	0.00262782	0.179328
ENSG00000161798	AQP5	1.92223	0.0190287	0.31519
ENSG00000161551	ZNF577	1.92065	0.000652968	0.117317
ENSG00000220008	LINGO3	1.91931	0.0117224	0.278642
ENSG00000117477	CCDC181	1.91864	0.0444991	0.397948
ENSG00000140807	NKD1	1.91654	6.36028e-05	0.0377592
ENSG00000183389	OR56A4	1.91633	0.0133109	0.292355
ENSG00000156194	PPEF2	1.91582	0.040007	0.38656
ENSG00000144792	ZNF660	1.91435	0.00560331	0.217406
ENSG00000230062	ANKRD66	1.90627	0.00942844	0.253363
ENSG00000183269	OR52E8	1.90317	0.0467177	0.404029
ENSG00000165917	RAPSN	1.89639	0.00202645	0.155436
ENSG00000125430	HS3ST3B1	1.89628	0.00135408	0.139408
ENSG00000198691	ABCA4	1.89547	0.0196277	0.316916
ENSG00000172296	SPTLC3	1.88407	0.00543061	0.214037
ENSG00000241356	OR5G3	1.88235	0.0393669	0.383954
ENSG00000187862	TTC24	1.88104	0.00691661	0.229248
ENSG00000171596	NMUR1	1.87994	0.0147075	0.300833
ENSG00000173641	HSPB7	1.87713	0.0101673	0.261408
ENSG00000196159	FAT4	1.87643	0.00132761	0.138167
ENSG00000151067	CACNA1C	1.8726	0.000338716	0.0934617
ENSG00000185155	MIXL1	1.87099	0.00582546	0.219444
ENSG00000262085	OR1P1	1.87047	0.00296035	0.186137
ENSG00000188984	AADACL3	1.86199	0.0042532	0.200076
ENSG00000125084	WNT1	1.85975	0.00883567	0.247139
ENSG00000170290	SLN	1.85907	0.00391303	0.197432
ENSG00000204740	MALRD1	1.85555	0.0112141	0.273866
ENSG00000104313	EYA1	1.85287	0.0455433	0.399416
ENSG00000105967	TFEC	1.85126	0.0355862	0.3755
ENSG00000167554	ZNF610	1.85063	0.0138551	0.297429
ENSG00000258484	SPESP1	1.84552	0.0311179	0.35843
ENSG00000283787	PRR33	1.84497	0.00012112	0.0561835
ENSG00000095110	NXPE1	1.84483	0.00939929	0.253363
ENSG00000272772		1.84201	0.0122982	0.283223
ENSG00000204311	PJVK	1.84001	0.0197679	0.317547
ENSG00000241399	CD302	1.83968	0.00503353	0.211308
ENSG00000146966	DENND2A	1.83874	0.0430567	0.396434
ENSG00000183671	CMKLR2	1.8383	0.0394746	0.384208
ENSG00000163017	ACTG2	1.83802	0.00147093	0.1408
ENSG00000148357	HMCN2	1.83693	0.00696984	0.229401
ENSG00000163534	FCRL1	1.83572	0.0400521	0.386586
ENSG00000168876	ANKRD49	1.82976	0.034138	0.371016
ENSG00000244405	ETV5	1.82778	0.0445297	0.397948
ENSG00000174125	TLR1	1.82731	0.0222843	0.323078
ENSG00000150625	GPM6A	1.82541	0.019103	0.315373
ENSG00000181323	SPEM1	1.82265	0.00486133	0.21089
ENSG00000181195	PENK	1.81861	0.00704841	0.229401
ENSG00000273540	AGBL1	1.81378	0.0153493	0.302015
ENSG00000111860	CEP85L	1.81316	0.0219162	0.322587
ENSG00000146006	LRRTM2	1.81127	0.0284045	0.349185
ENSG00000164690	SHH	1.81022	0.00246688	0.1727
ENSG00000158691	ZSCAN12	1.80936	0.00644679	0.225183
ENSG00000180919	OR56B4	1.80865	0.0147832	0.301343
ENSG00000188032	C19orf67	1.80837	0.00504928	0.211308
ENSG00000159248	GJD2	1.80591	0.00180445	0.152148
ENSG00000226321	CROCC2	1.80544	0.0351118	0.373431
ENSG00000179387	ELMOD2	1.80492	0.0199691	0.318105
ENSG00000176533	GNG7	1.80455	0.000866738	0.123609
ENSG00000154556	SORBS2	1.79816	0.0265182	0.341921
ENSG00000170382	LRRN2	1.79514	0.00665852	0.22622
ENSG00000163219	ARHGAP25	1.79407	0.00846811	0.24288
ENSG00000229894	GK3P	1.794	0.010162	0.261408
ENSG00000185933	CALHM1	1.79264	0.0199387	0.318105
ENSG00000169752	NRG4	1.79219	0.0269591	0.343637
ENSG00000253767	PCDHGA8	1.7876	0.00183666	0.152148
ENSG00000112936	C7	1.78548	0.00480721	0.210437
ENSG00000183621	ZNF438	1.78542	0.0115122	0.275947
ENSG00000198734	F5	1.7848	0.00468147	0.208399
ENSG00000196482	ESRRG	1.78376	0.02213	0.322904
ENSG00000113088	GZMK	1.7827	0.0133708	0.292705
ENSG00000145888	GLRA1	1.77601	0.000808258	0.123609
ENSG00000108684	ASIC2	1.77327	0.0132792	0.292008
ENSG00000120242	IFNA8	1.7728	0.0350636	0.373431
ENSG00000198798	MAGEB3	1.77105	0.0300728	0.354877
ENSG00000122584	NXPH1	1.77063	0.0241845	0.333014
ENSG00000054356	PTPRN	1.76908	0.00987572	0.258336
ENSG00000111834	RSPH4A	1.76693	0.00125758	0.137049
ENSG00000115363	EVA1A	1.76686	0.00162266	0.147593
ENSG00000100351	GRAP2	1.76586	0.00508589	0.211308
ENSG00000108878	CACNG1	1.76509	0.00173501	0.150164
ENSG00000122367	LDB3	1.76323	0.0477917	0.408184
ENSG00000095637	SORBS1	1.76298	0.0068335	0.228827
ENSG00000198547	C20orf203	1.76265	0.0161256	0.30254
ENSG00000249242	TMEM150C	1.75965	0.00481169	0.210437
ENSG00000184599	TAFA3	1.75902	0.000455442	0.100166
ENSG00000160321	ZNF208	1.75718	0.0072594	0.230994
ENSG00000123329	ARHGAP9	1.75621	0.0141438	0.297878
ENSG00000197706	OR6C74	1.75561	0.00299277	0.186255
ENSG00000256683	ZNF350	1.755	0.0446783	0.397948
ENSG00000204518	AADACL4	1.75489	0.0306384	0.356978
ENSG00000169208	OR10G3	1.75422	0.0184222	0.31241
ENSG00000143494	VASH2	1.75343	0.00389816	0.197312
ENSG00000137561	TTPA	1.75173	0.00695801	0.229401
ENSG00000276240	OR4E1	1.751	0.0204389	0.318125
ENSG00000138772	ANXA3	1.74458	0.00421179	0.19999
ENSG00000179583	CIITA	1.74454	0.000752092	0.122942
ENSG00000084110	HAL	1.74391	0.0179138	0.309736
ENSG00000255054		1.74076	0.0110584	0.272944
ENSG00000198965	OR10R2	1.73968	0.00266306	0.180644
ENSG00000180855	ZNF443	1.73716	0.0313465	0.359663
ENSG00000172733	PURG	1.73487	0.0114029	0.275313
ENSG00000138964	PARVG	1.73419	0.00944834	0.253363
ENSG00000151320	AKAP6	1.73376	0.0326553	0.365005
ENSG00000111537	IFNG	1.73144	0.000173423	0.0722113
ENSG00000170484	KRT74	1.73068	0.00791258	0.238617
ENSG00000132297	HHLA1	1.72974	0.0387096	0.38274
ENSG00000116668	SWT1	1.72531	0.00609063	0.220954
ENSG00000146374	RSPO3	1.72422	0.00545325	0.214505
ENSG00000144868	TMEM108	1.72294	0.00152964	0.142792
ENSG00000183091	NEB	1.72199	0.0275965	0.346102
ENSG00000170044	ZPLD1	1.72196	0.00160539	0.14754
ENSG00000115252	PDE1A	1.72184	0.0129615	0.289787
ENSG00000183036	PCP4	1.71971	0.021132	0.319881
ENSG00000196557	CACNA1H	1.71901	0.0351843	0.373831
ENSG00000114405	C3orf14	1.71812	0.0493688	0.412641
ENSG00000168404	MLKL	1.71785	0.0173933	0.308607
ENSG00000186714	CCDC73	1.71387	0.00726236	0.230994
ENSG00000204873	KRTAP9-3	1.71372	0.0198208	0.317755
ENSG00000100012	SEC14L3	1.71121	0.000810621	0.123609
ENSG00000145020	AMT	1.71055	0.00371464	0.194608
ENSG00000078295	ADCY2	1.71002	0.029708	0.353742
ENSG00000111879	FAM184A	1.70929	0.0289529	0.351435
ENSG00000104332	SFRP1	1.7077	0.00345643	0.190413
ENSG00000149571	KIRREL3	1.70468	0.0193871	0.316232
ENSG00000117983	MUC5B	1.70225	0.0159604	0.30254
ENSG00000120833	SOCS2	1.69673	0.0460942	0.4023
ENSG00000188771	PLET1	1.69545	0.0158435	0.302015
ENSG00000197181	PIWIL2	1.69363	0.0242683	0.33311
ENSG00000113211	PCDHB6	1.69206	0.0126381	0.286087
ENSG00000100578	KIAA0586	1.68624	0.0442148	0.397913
ENSG00000184313	MROH7	1.68512	0.00582266	0.219444
ENSG00000104290	FZD3	1.68197	0.0186621	0.313018
ENSG00000107562	CXCL12	1.68151	0.00664121	0.226016
ENSG00000198771	RCSD1	1.68036	0.00978766	0.257514
ENSG00000109684	CLNK	1.6788	0.00815143	0.240479
ENSG00000115604	IL18R1	1.67817	0.00577648	0.219444
ENSG00000167916	KRT24	1.67597	0.045279	0.399027
ENSG00000138378	STAT4	1.67546	0.0294984	0.353467
ENSG00000011083	SLC6A7	1.67501	0.00574465	0.219444
ENSG00000182179	UBA7	1.67365	0.0330625	0.366454
ENSG00000145642	SHISAL2B	1.67236	0.0175542	0.309534
ENSG00000092529	CAPN3	1.67201	0.00326724	0.190033
ENSG00000132874	SLC14A2	1.66999	0.00140757	0.140704
ENSG00000104783	KCNN4	1.6699	0.0465954	0.403772
ENSG00000164123	C4orf45	1.66827	0.00202013	0.155436
ENSG00000196616	ADH1B	1.66462	0.0219412	0.322587
ENSG00000129951	PLPPR3	1.66252	0.0121457	0.28198
ENSG00000154330	PGM5	1.66125	0.00659021	0.225822
ENSG00000163464	CXCR1	1.66113	0.0034594	0.190413
ENSG00000213160	KLHL23	1.66097	0.0432742	0.396684
ENSG00000065413	ANKRD44	1.66084	6.27207e-05	0.0377592
ENSG00000249156	TAF11L12	1.66005	0.010606	0.267741
ENSG00000214711	CAPN14	1.65531	0.00302139	0.186255
ENSG00000170571	EMB	1.65358	0.0311647	0.35843
ENSG00000091106	NLRC4	1.65333	0.00765147	0.236212
ENSG00000203859	HSD3B2	1.6531	0.0395156	0.38442
ENSG00000111452	ADGRD1	1.65297	0.00928846	0.253363
ENSG00000275718	CCL15	1.65113	0.0155664	0.302015
ENSG00000118503	TNFAIP3	1.65068	0.0297815	0.353742
ENSG00000151702	FLI1	1.64835	0.0242292	0.333014
ENSG00000104043	ATP8B4	1.64661	0.00745482	0.233271
ENSG00000035664	DAPK2	1.64652	0.0420109	0.392607
ENSG00000057294	PKP2	1.6418	0.00271449	0.181662
ENSG00000055147	FAM114A2	1.64008	0.0278832	0.346963
ENSG00000163431	LMOD1	1.63352	0.0137088	0.296523
ENSG00000186281	GPAT2	1.63347	0.000173802	0.0722113
ENSG00000162374	ELAVL4	1.63148	0.0317156	0.361173
ENSG00000144227	NXPH2	1.63144	0.0311643	0.35843
ENSG00000204970	PCDHA1	1.63014	0.00156867	0.145507
ENSG00000180592	SKIDA1	1.62905	0.0050197	0.211198
ENSG00000088756	ARHGAP28	1.62595	0.0148533	0.301343
ENSG00000182674	KCNB2	1.62591	0.0298366	0.353887
ENSG00000136750	GAD2	1.62568	0.0104613	0.265835
ENSG00000133083	DCLK1	1.62439	0.00528077	0.21222
ENSG00000181958	OR4A15	1.62378	0.0380013	0.382169
ENSG00000171408	PDE7B	1.62219	0.0358946	0.375823
ENSG00000178789	CD300LB	1.62216	0.0119754	0.280971
ENSG00000166482	MFAP4	1.61915	0.0232979	0.328708
ENSG00000127954	STEAP4	1.61902	0.0115734	0.276747
ENSG00000268480	NFILZ	1.61878	0.0151811	0.302013
ENSG00000121988	ZRANB3	1.61695	0.0495763	0.413668
ENSG00000173947	PIFO	1.61655	0.0241732	0.333014
ENSG00000142583	SLC2A5	1.61314	0.00436459	0.201409
ENSG00000154262	ABCA6	1.61294	0.00731291	0.231862
ENSG00000133124	IRS4	1.61139	0.0178274	0.309736
ENSG00000171791	BCL2	1.61092	0.00151451	0.142792
ENSG00000166926	MS4A6E	1.60815	0.0231581	0.327655
ENSG00000206559	ZCWPW2	1.60807	0.0132174	0.292008
ENSG00000136449	MYCBPAP	1.60804	0.0188179	0.314024
ENSG00000101265	RASSF2	1.60667	0.000280881	0.0916846
ENSG00000196341	OR8D1	1.60579	0.0385686	0.382169
ENSG00000145536	ADAMTS16	1.60423	0.0181075	0.310178
ENSG00000169218	RSPO1	1.60399	0.00845543	0.24288
ENSG00000102879	CORO1A	1.60332	0.00614439	0.220954
ENSG00000145936	KCNMB1	1.60316	0.0228975	0.326075
ENSG00000110318	CEP126	1.60252	0.00380695	0.194706
ENSG00000004776	HSPB6	1.6022	0.0355027	0.37516
ENSG00000149635	OCSTAMP	1.60164	0.00870922	0.245515
ENSG00000170396	ZNF804A	1.59799	0.0478949	0.408379
ENSG00000212901	KRTAP3-1	1.59683	0.0412826	0.390559
ENSG00000144406	UNC80	1.59682	0.0248815	0.33572
ENSG00000101096	NFATC2	1.59539	0.000345089	0.0934617
ENSG00000172578	KLHL6	1.5928	0.00167876	0.150029
ENSG00000244411	KRTAP5-7	1.5925	0.0215699	0.321634
ENSG00000103742	IGDCC4	1.59182	0.000877007	0.123609
ENSG00000172769	OR5B3	1.59006	0.0469882	0.404964
ENSG00000285837		1.58981	0.00287357	0.185511
ENSG00000138185	ENTPD1	1.58756	0.00575153	0.219444
ENSG00000074706	IPCEF1	1.58679	0.0141779	0.297878
ENSG00000179133	C10orf67	1.58553	0.0377417	0.382169
ENSG00000072858	SIDT1	1.58509	0.00193566	0.154007
ENSG00000150054	MPP7	1.58499	0.014661	0.300738
ENSG00000215029	TCP11X2	1.58313	0.00761459	0.23615
ENSG00000156925	ZIC3	1.58111	0.0439643	0.397273
ENSG00000197863	ZNF790	1.57828	0.0202707	0.318125
ENSG00000187773	DIPK1C	1.57715	0.0278886	0.346963
ENSG00000144488	ESPNL	1.57616	0.0145271	0.300146
ENSG00000074370	ATP2A3	1.5745	0.00499065	0.211198
ENSG00000197272	IL27	1.57347	0.0203729	0.318125
ENSG00000101280	ANGPT4	1.56936	0.00097837	0.125075
ENSG00000133392	MYH11	1.56843	0.0164457	0.30254
ENSG00000165698	SPACA9	1.56645	0.00522849	0.21222
ENSG00000185875	THNSL1	1.56509	0.00386702	0.196656
ENSG00000115165	CYTIP	1.56107	0.00671687	0.226275
ENSG00000243130	PSG11	1.56106	0.0434156	0.396684
ENSG00000112299	VNN1	1.56003	0.00379454	0.194706
ENSG00000130783	CCDC62	1.56	0.0123838	0.283223
ENSG00000171132	PRKCE	1.55789	0.0280729	0.34752
ENSG00000007314	SCN4A	1.5576	0.0442872	0.397948
ENSG00000198354	DCAF12L2	1.55604	0.00967414	0.255877
ENSG00000157734	SNX22	1.55592	0.0100757	0.260606
ENSG00000171488	LRRC8C	1.55541	0.0156469	0.302015
ENSG00000178562	CD28	1.55489	0.0143918	0.298664
ENSG00000250821	EXOC1L	1.55442	0.0347862	0.371828
ENSG00000169550	MUC15	1.55422	0.0345153	0.371062
ENSG00000203989	RHOXF2B	1.55332	5.73188e-05	0.0377592
ENSG00000176635	HORMAD2	1.55201	0.0480375	0.408634
ENSG00000079931	MOXD1	1.55122	0.0479553	0.408532
ENSG00000144671	SLC22A14	1.55055	0.0180004	0.309736
ENSG00000274286	ADRA2B	1.55019	0.00244251	0.172123
ENSG00000107014	RLN2	1.54965	0.0190939	0.315373
ENSG00000144034	TPRKB	1.54899	0.0477068	0.408184
ENSG00000160791	CCR5	1.54698	0.00638806	0.224291
ENSG00000174130	TLR6	1.54677	0.00664072	0.226016
ENSG00000250298	GIMD1	1.54307	0.0481085	0.408789
ENSG00000249730	OR10J4	1.54209	0.0142549	0.297878
ENSG00000169154	GOT1L1	1.54112	0.00808601	0.24038
ENSG00000154479	CFAP210	1.54103	0.00403923	0.198375
ENSG00000139445	FOXN4	1.53973	0.0194579	0.316395
ENSG00000237440	ZNF737	1.53904	0.0116978	0.278642
ENSG00000186487	MYT1L	1.53833	0.0247945	0.33572
ENSG00000277535		1.53794	0.000586566	0.111891
ENSG00000230453	ANKRD18B	1.53704	0.0262487	0.341696
ENSG00000144395	CCDC150	1.53692	0.0223394	0.323078
ENSG00000187942	LDLRAD2	1.53599	0.00819301	0.240993
ENSG00000172031	EPHX4	1.53531	0.0387733	0.3828
ENSG00000101335	MYL9	1.53524	0.0351279	0.373431
ENSG00000106236	NPTX2	1.53524	0.00126977	0.137075
ENSG00000151743	AMN1	1.53422	0.033192	0.366454
ENSG00000118972	FGF23	1.53353	0.0290135	0.351529
ENSG00000116117	PARD3B	1.52793	0.0186472	0.313018
ENSG00000175809	CBLL2	1.52698	0.0266088	0.341921
ENSG00000118520	ARG1	1.52538	0.0040839	0.198532
ENSG00000171564	FGB	1.52471	0.0476163	0.408085
ENSG00000218823	PAPOLB	1.52459	0.0124508	0.283572
ENSG00000182566	CLEC4G	1.52379	0.0305421	0.356577
ENSG00000005844	ITGAL	1.52374	0.00854225	0.243369
ENSG00000067842	ATP2B3	1.52339	0.0143091	0.297878
ENSG00000163285	GABRG1	1.52266	0.0122552	0.283223
ENSG00000235272	RAMACL	1.52184	0.0384342	0.382169
ENSG00000231213	PLSCR5	1.5216	0.0141616	0.297878
ENSG00000132185	FCRLA	1.52142	0.0486127	0.411146
ENSG00000161643	SIGLEC16	1.52107	0.0158329	0.302015
ENSG00000234828	IQCM	1.52093	0.0378494	0.382169
ENSG00000176979	TRIM60	1.51968	0.0238233	0.330856
ENSG00000205867	KRTAP5-2	1.51962	0.00117316	0.132933
ENSG00000185988	PLK5	1.51935	0.0216578	0.321722
ENSG00000130818	ZNF426	1.51903	0.0239247	0.331801
ENSG00000203965	EFCAB7	1.51894	0.0219491	0.322587
ENSG00000160145	KALRN	1.51841	0.0275743	0.346102
ENSG00000164418	GRIK2	1.51729	0.0164114	0.30254
ENSG00000198883	PNMA5	1.51577	0.00297233	0.186137
ENSG00000169488	OR4K15	1.51567	0.0202212	0.318125
ENSG00000132911	NMUR2	1.5146	0.0203876	0.318125
ENSG00000182103	FAM181B	1.5143	0.00314864	0.189462
ENSG00000163121	NEURL3	1.5127	0.020482	0.318125
ENSG00000065809	FAM107B	1.51144	0.0193342	0.316232
ENSG00000171033	PKIA	1.51105	0.0383781	0.382169
ENSG00000112782	CLIC5	1.51088	0.0234706	0.329166
ENSG00000022267	FHL1	1.50928	0.0145693	0.300253
ENSG00000011590	ZBTB32	1.50917	0.0170499	0.30633
ENSG00000169116	PARM1	1.50911	0.00171194	0.150029
ENSG00000142224	IL19	1.50768	0.0416771	0.391879
ENSG00000133878	DUSP26	1.5074	0.0215726	0.321634
ENSG00000250305	TRMT9B	1.50725	0.0100237	0.26029
ENSG00000004948	CALCR	1.50664	0.0195542	0.316395
ENSG00000182698	RESP18	1.50606	0.0161619	0.30254
ENSG00000166261	ZNF202	1.50541	0.0325951	0.364988
ENSG00000163735	CXCL5	1.50459	0.0142031	0.297878
ENSG00000163873	GRIK3	1.50454	0.0289742	0.35148
ENSG00000221932	HEPN1	1.50434	0.0401292	0.386586
ENSG00000106772	PRUNE2	1.5037	0.00520026	0.21222
ENSG00000141096	DPEP3	1.49801	0.00304463	0.186255
ENSG00000049540	ELN	1.49762	0.0343033	0.371047
ENSG00000163145	C1QTNF7	1.49575	0.0492362	0.41261
ENSG00000166736	HTR3A	1.49185	0.028323	0.34877
ENSG00000176055	MBLAC2	1.49137	0.0392485	0.383505
ENSG00000152763	DNAI4	1.48838	0.00570821	0.219444
ENSG00000136869	TLR4	1.48761	0.0208226	0.319881
ENSG00000135678	CPM	1.48711	0.0181069	0.310178
ENSG00000168348	INSM2	1.48505	0.0386855	0.38274
ENSG00000197608	ZNF841	1.48459	0.0070378	0.229401
ENSG00000137090	DMRT1	1.48284	0.0246848	0.33572
ENSG00000214688	C10orf105	1.48253	0.00297264	0.186137
ENSG00000079102	RUNX1T1	1.48241	0.0272996	0.345763
ENSG00000172403	SYNPO2	1.48078	0.000432237	0.0977471
ENSG00000126882	FAM78A	1.48027	0.0115702	0.276747
ENSG00000173702	MUC13	1.47918	0.0229024	0.326075
ENSG00000120329	SLC25A2	1.47917	0.00651278	0.225183
ENSG00000170417	TMEM182	1.47901	0.0347458	0.371828
ENSG00000196569	LAMA2	1.47878	0.0363734	0.377416
ENSG00000101194	SLC17A9	1.47833	0.0244152	0.333719
ENSG00000162383	SLC1A7	1.4747	0.0401279	0.386586
ENSG00000134917	ADAMTS8	1.474	0.0385945	0.382169
ENSG00000180543	TSPYL5	1.47369	0.00339209	0.190413
ENSG00000196684	HSH2D	1.47214	0.00625857	0.222894
ENSG00000106526	ACTR3C	1.47177	0.014845	0.301343
ENSG00000276950	GSTT4	1.47164	0.00945704	0.253363
ENSG00000178026	LRRC75B	1.47063	0.00526982	0.21222
ENSG00000164600	NEUROD6	1.46793	0.0145385	0.300146
ENSG00000139549	DHH	1.46753	0.00301323	0.186255
ENSG00000102962	CCL22	1.46712	0.015514	0.302015
ENSG00000146469	VIP	1.46469	0.0102728	0.263668
ENSG00000260811	OR4C45	1.46326	0.00581799	0.219444
ENSG00000179476	C14orf28	1.46225	0.019865	0.318105
ENSG00000069764	PLA2G10	1.46125	0.00408897	0.198532
ENSG00000162600	OMA1	1.46122	0.00152522	0.142792
ENSG00000147408	CSGALNACT1	1.46108	0.0096595	0.255829
ENSG00000135333	EPHA7	1.45941	0.0131746	0.292008
ENSG00000231861	OR5K2	1.45847	0.0445742	0.397948
ENSG00000204475	NCR3	1.45728	0.0108769	0.270904
ENSG00000139155	SLCO1C1	1.45562	0.0470236	0.405087
ENSG00000085265	FCN1	1.45515	0.000904828	0.123609
ENSG00000269113	TRABD2B	1.45392	0.00522078	0.21222
ENSG00000021852	C8B	1.45255	0.00700836	0.229401
ENSG00000260729		1.45145	0.0249328	0.335825
ENSG00000115085	ZAP70	1.45144	0.00302679	0.186255
ENSG00000124097	HMGB1P1	1.45129	0.0475871	0.408009
ENSG00000179914	ITLN1	1.44975	0.045197	0.398925
ENSG00000129007	CALML4	1.44843	0.0244311	0.333719
ENSG00000205856	C22orf42	1.44673	0.0231657	0.327655
ENSG00000075407	ZNF37A	1.44613	0.0162697	0.30254
ENSG00000174946	GPR171	1.44561	0.0262341	0.341696
ENSG00000176928	GCNT4	1.44491	0.0314717	0.359921
ENSG00000197381	ADARB1	1.44315	0.0409839	0.389395
ENSG00000175395	ZNF25	1.44243	0.0167611	0.305267
ENSG00000078795	PKD2L2	1.44206	0.00584366	0.219444
ENSG00000010295	IFFO1	1.44031	0.0168045	0.305499
ENSG00000177910	SPATA31C2	1.43985	0.0165487	0.303106
ENSG00000170271	FAXDC2	1.43966	0.0409578	0.389334
ENSG00000116785	CFHR3	1.43933	0.017653	0.309736
ENSG00000183960	KCNH8	1.43902	0.00438306	0.201409
ENSG00000128849	CGNL1	1.43803	0.000326411	0.0916846
ENSG00000171855	IFNB1	1.43582	0.0192775	0.315901
ENSG00000107742	SPOCK2	1.43481	0.00289971	0.185511
ENSG00000179546	HTR1D	1.43337	0.00699549	0.229401
ENSG00000163380	LMOD3	1.43262	0.0353363	0.374448
ENSG00000163116	STPG2	1.43188	0.00888938	0.247945
ENSG00000100055	CYTH4	1.42933	0.0100384	0.260333
ENSG00000116001	TIA1	1.42847	0.0158569	0.302015
ENSG00000000005	TNMD	1.42685	0.0289524	0.351435
ENSG00000206557	TRIM71	1.42604	0.00555562	0.216806
ENSG00000100479	POLE2	1.42597	0.0151061	0.302013
ENSG00000170153	RNF150	1.42569	0.0238043	0.330821
ENSG00000163630	SYNPR	1.42533	0.00789217	0.238617
ENSG00000187391	MAGI2	1.42312	0.0069201	0.229248
ENSG00000114757	PEX5L	1.4229	0.00221014	0.163855
ENSG00000151790	TDO2	1.42228	0.0161263	0.30254
ENSG00000169064	ZBBX	1.42185	0.0353196	0.374448
ENSG00000114124	GRK7	1.41932	0.00324369	0.190033
ENSG00000001460	STPG1	1.41931	0.0151777	0.302013
ENSG00000135439	AGAP2	1.41783	0.00409501	0.198532
ENSG00000149451	ADAM33	1.41744	0.0253071	0.33678
ENSG00000203663	OR2L2	1.41697	0.0149945	0.302013
ENSG00000261934	PCDHGA9	1.41689	0.0314748	0.359921
ENSG00000125735	TNFSF14	1.4151	0.0153882	0.302015
ENSG00000129167	TPH1	1.41468	0.0267732	0.342487
ENSG00000151065	DCP1B	1.41357	0.00286225	0.185511
ENSG00000159176	CSRP1	1.41302	0.00739729	0.232671
ENSG00000227152	OR2T7	1.41189	0.0205862	0.318504
ENSG00000182575	NXPH3	1.41165	0.0348653	0.371828
ENSG00000169855	ROBO1	1.41102	0.0084306	0.24288
ENSG00000106113	CRHR2	1.40863	0.00684246	0.228827
ENSG00000150477	KIAA1328	1.40742	0.0344115	0.371047
ENSG00000188343	CIBAR1	1.40671	0.00809984	0.24038
ENSG00000188687	SLC4A5	1.40406	0.032506	0.364605
ENSG00000176049	JAKMIP2	1.40315	0.0346824	0.371828
ENSG00000184226	PCDH9	1.40267	0.0166449	0.303778
ENSG00000187720	THSD4	1.40266	0.0347935	0.371828
ENSG00000181847	TIGIT	1.39948	0.0353637	0.37454
ENSG00000007312	CD79B	1.39909	0.0139167	0.297472
ENSG00000172365	OR5B2	1.39902	0.0155396	0.302015
ENSG00000221909	FAM200A	1.39781	0.035255	0.374184
ENSG00000144120	TMEM177	1.3971	0.0263724	0.341921
ENSG00000281106	TMEM272	1.39466	0.0370268	0.38024
ENSG00000154611	PSMA8	1.3946	0.020383	0.318125
ENSG00000177535	OR2B11	1.39252	0.0277022	0.346382
ENSG00000203666	EFCAB2	1.39131	0.0390529	0.383491
ENSG00000183640	KRTAP8-1	1.39	0.00350947	0.190413
ENSG00000124205	EDN3	1.38841	0.0396803	0.385181
ENSG00000138379	MSTN	1.38793	0.0255722	0.337579
ENSG00000030304	MUSK	1.38595	0.03511	0.373431
ENSG00000118557	PMFBP1	1.38524	0.0325036	0.364605
ENSG00000135747	ZNF670-ZNF695	1.3829	0.0353361	0.374448
ENSG00000284299		1.38175	0.0463391	0.403265
ENSG00000110665	C11orf21	1.38161	0.0132432	0.292008
ENSG00000118094	TREH	1.38025	0.0157097	0.302015
ENSG00000125903	DEFB129	1.37955	0.0207296	0.31973
ENSG00000129810	SGO1	1.37872	0.0250814	0.336368
ENSG00000124203	ZNF831	1.37769	0.00757525	0.235684
ENSG00000143248	RGS5	1.37597	0.018135	0.310178
ENSG00000221887	HMSD	1.37353	0.0266574	0.341994
ENSG00000226650	KIF4B	1.37254	0.0417575	0.391891
ENSG00000137265	IRF4	1.37201	0.0367873	0.379539
ENSG00000116147	TNR	1.37192	0.00426376	0.200076
ENSG00000242950	ERVW-1	1.37029	0.0483405	0.40957
ENSG00000144230	GPR17	1.36992	0.0341786	0.371037
ENSG00000143850	PLEKHA6	1.36988	0.00661846	0.226016
ENSG00000185811	IKZF1	1.36986	0.00797395	0.239856
ENSG00000169862	CTNND2	1.36762	0.0138799	0.297472
ENSG00000144134	RABL2A	1.36729	0.0313261	0.359663
ENSG00000164007	CLDN19	1.36701	0.0257796	0.338462
ENSG00000142512	SIGLEC10	1.36525	0.0308146	0.357365
ENSG00000239732	TLR9	1.36461	0.0404673	0.387741
ENSG00000156959	LHFPL4	1.36457	0.0173344	0.308056
ENSG00000001561	ENPP4	1.36428	0.0232722	0.328695
ENSG00000075213	SEMA3A	1.3637	0.0104552	0.265835
ENSG00000165972	CCDC38	1.3635	0.046837	0.404341
ENSG00000050438	SLC4A8	1.36333	0.0196393	0.316916
ENSG00000186895	FGF3	1.35937	0.00965123	0.255829
ENSG00000081853	PCDHGA2	1.35772	0.0255723	0.337579
ENSG00000173838	MARCHF10	1.35758	0.00516155	0.21222
ENSG00000116748	AMPD1	1.35719	0.0137998	0.29672
ENSG00000119929	CUTC	1.35691	0.0463253	0.403265
ENSG00000183918	SH2D1A	1.35576	0.037346	0.381565
ENSG00000135480	KRT7	1.35517	0.00108067	0.129278
ENSG00000135697	BCO1	1.35401	0.0281563	0.347825
ENSG00000185467	KPNA7	1.35379	0.0114545	0.275558
ENSG00000163508	EOMES	1.3529	0.0321207	0.362937
ENSG00000182141	ZNF708	1.3521	0.0292166	0.352278
ENSG00000175065	DSG4	1.35088	0.00324011	0.190033
ENSG00000170476	MZB1	1.35047	0.00404123	0.198375
ENSG00000165555	NOXRED1	1.34983	0.0477051	0.408184
ENSG00000163092	XIRP2	1.34902	0.030732	0.356978
ENSG00000103710	RASL12	1.34777	0.0464771	0.403772
ENSG00000272617		1.3466	0.00320106	0.190033
ENSG00000221914	PPP2R2A	1.34585	0.0231568	0.327655
ENSG00000177992	SPATA31E1	1.34505	0.0229285	0.326075
ENSG00000261873	SMIM36	1.34479	0.0246514	0.33572
ENSG00000020577	SAMD4A	1.34146	0.00961634	0.255829
ENSG00000171396	KRTAP4-4	1.3412	0.018596	0.312979
ENSG00000213203	GIMAP1	1.3402	0.0325047	0.364605
ENSG00000284479	SMIM39	1.33825	0.0379235	0.382169
ENSG00000180938	ZNF572	1.33766	0.0111424	0.273866
ENSG00000110324	IL10RA	1.33746	0.0474873	0.407679
ENSG00000008311	AASS	1.3361	0.0121194	0.28198
ENSG00000187634	SAMD11	1.33608	0.0374654	0.381889
ENSG00000144724	PTPRG	1.33564	0.0100836	0.260606
ENSG00000132554	RGS22	1.33562	0.0162968	0.30254
ENSG00000127780	OR1E2	1.33494	0.0466447	0.403772
ENSG00000105851	PIK3CG	1.33446	0.00830204	0.241139
ENSG00000173275	ZNF449	1.33376	0.0387009	0.38274
ENSG00000184408	KCND2	1.33194	0.0283619	0.348934
ENSG00000141485	SLC13A5	1.33014	0.0368557	0.379658
ENSG00000183785	TUBA8	1.32924	0.00037236	0.0977101
ENSG00000188676	IDO2	1.32918	0.0188243	0.314024
ENSG00000071991	CDH19	1.32754	0.046811	0.404341
ENSG00000173080	RXFP4	1.32654	0.03992	0.386281
ENSG00000255398	HCAR3	1.3263	0.04417	0.397913
ENSG00000170426	SDR9C7	1.32548	0.0399054	0.386281
ENSG00000173698	ADGRG2	1.32349	0.00844989	0.24288
ENSG00000170961	HAS2	1.32231	0.00202519	0.155436
ENSG00000187122	SLIT1	1.32183	0.0450855	0.398555
ENSG00000181785	OR5AS1	1.32181	0.0326503	0.365005
ENSG00000072952	IRAG1	1.3208	0.0132044	0.292008
ENSG00000167037	SGSM1	1.32001	0.0146187	0.300738
ENSG00000178199	ZC3H12D	1.31985	0.00195167	0.154252
ENSG00000169877	AHSP	1.31972	0.00791537	0.238617
ENSG00000107831	FGF8	1.31766	0.0380744	0.382169
ENSG00000127928	GNGT1	1.31759	0.00946475	0.253363
ENSG00000071073	MGAT4A	1.31754	0.0308625	0.357428
ENSG00000146038	DCDC2	1.31589	0.0344619	0.371062
ENSG00000128699	ORMDL1	1.31549	0.0172324	0.307669
ENSG00000155087	ODF1	1.31372	0.00278534	0.185
ENSG00000203783	PRR9	1.31343	0.0118949	0.280452
ENSG00000130592	LSP1	1.31148	0.0480506	0.408634
ENSG00000184730	APOBR	1.31137	0.0425706	0.394327
ENSG00000105251	SHD	1.31091	0.0169959	0.30633
ENSG00000272297		1.3104	0.0405648	0.387741
ENSG00000182346	DAOA	1.30995	0.0290511	0.351771
ENSG00000179921	GPBAR1	1.30979	0.0189653	0.314949
ENSG00000204290	BTNL2	1.30855	0.0383277	0.382169
ENSG00000142623	PADI1	1.30828	0.00164044	0.147593
ENSG00000140519	RHCG	1.30795	0.0441467	0.397913
ENSG00000064012	CASP8	1.30741	0.0165996	0.303433
ENSG00000007908	SELE	1.3063	0.0491349	0.412286
ENSG00000254870	ATP6V1G2-DDX39B	1.30614	0.013483	0.294068
ENSG00000152760	DYNLT5	1.30524	0.0301548	0.355419
ENSG00000185272	RBM11	1.30509	0.043842	0.396887
ENSG00000188848	BEND4	1.30488	0.0216622	0.321722
ENSG00000121068	TBX2	1.30389	0.00985895	0.258336
ENSG00000168903	BTNL3	1.30259	0.0216947	0.321737
ENSG00000006740	ARHGAP44	1.3006	0.0435716	0.396684
ENSG00000165338	HECTD2	1.30007	0.00724339	0.230994
ENSG00000118407	FILIP1	1.29973	0.0128046	0.287695
ENSG00000179213	SIGLECL1	1.29933	0.0345392	0.371062
ENSG00000180336	MEIOC	1.29928	0.0354925	0.37516
ENSG00000221946	FXYD7	1.29901	0.0234121	0.329166
ENSG00000145147	SLIT2	1.29885	0.00423283	0.200076
ENSG00000106948	AKNA	1.29884	0.00402247	0.198375
ENSG00000165125	TRPV6	1.29756	0.0279991	0.347391
ENSG00000119535	CSF3R	1.29715	0.00285969	0.185511
ENSG00000158816	VWA5B1	1.29627	0.0160415	0.30254
ENSG00000164309	CMYA5	1.29618	0.0049376	0.21089
ENSG00000119608	PROX2	1.29589	0.00466815	0.208399
ENSG00000012504	NR1H4	1.29563	0.0139636	0.297878
ENSG00000164683	HEY1	1.29517	0.0216416	0.321722
ENSG00000123454	DBH	1.29498	0.022545	0.323868
ENSG00000163689	CFAP20DC	1.29492	0.0440128	0.397531
ENSG00000164938	TP53INP1	1.29291	0.0260321	0.340212
ENSG00000174944	P2RY14	1.29179	0.0335035	0.36692
ENSG00000196224	KRTAP5-3	1.28986	0.0355434	0.375247
ENSG00000269058	CALR3	1.28886	0.0251899	0.336368
ENSG00000215475	SIAH3	1.28854	0.0130187	0.29074
ENSG00000105609	LILRB5	1.28829	0.031768	0.361202
ENSG00000016602	CLCA4	1.28662	0.00157764	0.145662
ENSG00000145850	TIMD4	1.28584	0.0267698	0.342487
ENSG00000164197	RNF180	1.28559	0.0380827	0.382169
ENSG00000196260	SFTA2	1.28515	0.0289496	0.351435
ENSG00000160223	ICOSLG	1.28508	0.0120992	0.28198
ENSG00000161929	SCIMP	1.28506	0.0252149	0.336368
ENSG00000181790	ADGRB1	1.28432	0.043735	0.396684
ENSG00000182050	MGAT4C	1.28428	0.0303136	0.355683
ENSG00000165816	VWA2	1.28355	0.0320658	0.362521
ENSG00000172260	NEGR1	1.28305	0.00424848	0.200076
ENSG00000222046	DCDC2B	1.28089	0.00362643	0.193059
ENSG00000140093	SERPINA10	1.28058	0.0124669	0.283572
ENSG00000141519	CCDC40	1.2802	0.0376123	0.381925
ENSG00000109189	USP46	1.27731	0.0457585	0.400774
ENSG00000172349	IL16	1.2767	0.0036953	0.194608
ENSG00000187626	ZKSCAN4	1.27591	0.0215788	0.321634
ENSG00000197428	OR51D1	1.2759	0.0427859	0.395219
ENSG00000133962	CATSPERB	1.27531	0.0153047	0.302015
ENSG00000164325	TMEM174	1.27531	0.0195547	0.316395
ENSG00000184611	KCNH7	1.27372	0.00750906	0.234348
ENSG00000150995	ITPR1	1.27339	0.00400877	0.198375
ENSG00000244537	KRTAP4-2	1.27235	0.00998369	0.259589
ENSG00000092051	JPH4	1.27115	0.00655303	0.225322
ENSG00000123338	NCKAP1L	1.27083	0.000604151	0.112604
ENSG00000162747	FCGR3B	1.27037	0.0315686	0.360653
ENSG00000048342	CC2D2A	1.27011	0.0197784	0.317547
ENSG00000107611	CUBN	1.27004	0.0278885	0.346963
ENSG00000118971	CCND2	1.26932	0.00643568	0.225183
ENSG00000115525	ST3GAL5	1.26875	0.0132687	0.292008
ENSG00000175806	MSRA	1.26561	0.0309267	0.35743
ENSG00000162676	GFI1	1.26518	0.0275077	0.346102
ENSG00000173714	WFIKKN2	1.26426	0.0204674	0.318125
ENSG00000146383	TAAR6	1.26395	0.0280767	0.34752
ENSG00000180914	OXTR	1.26371	0.0292155	0.352278
ENSG00000096968	JAK2	1.26031	0.0295407	0.353467
ENSG00000253537	PCDHGA7	1.25946	0.0411959	0.39048
ENSG00000165424	ZCCHC24	1.25652	0.039896	0.386281
ENSG00000165300	SLITRK5	1.25631	0.0229378	0.326075
ENSG00000189134	NKAPL	1.25579	0.0201479	0.318125
ENSG00000130176	CNN1	1.25521	0.0379026	0.382169
ENSG00000187098	MITF	1.25459	0.0152234	0.302015
ENSG00000174808	BTC	1.25435	0.0384716	0.382169
ENSG00000157654	PALM2AKAP2	1.2542	0.0146727	0.300738
ENSG00000129244	ATP1B2	1.2538	0.0243525	0.333276
ENSG00000151948	GLT1D1	1.2521	0.0339498	0.369926
ENSG00000114248	LRRC31	1.25146	0.0266119	0.341921
ENSG00000173926	MARCHF3	1.25117	0.0466475	0.403772
ENSG00000285444		1.25062	1.60949e-05	0.0204402
ENSG00000123191	ATP7B	1.25038	0.022589	0.323868
ENSG00000099399	MAGEB2	1.24852	0.0465396	0.403772
ENSG00000287363	GUCA1ANB	1.24535	0.00141812	0.140704
ENSG00000109906	ZBTB16	1.24148	0.0192169	0.315901
ENSG00000156113	KCNMA1	1.24123	0.0186984	0.313364
ENSG00000164823	OSGIN2	1.24056	0.0475382	0.40777
ENSG00000183826	BTBD9	1.24012	0.021623	0.321722
ENSG00000185305	ARL15	1.23944	0.00477116	0.210047
ENSG00000168918	INPP5D	1.23845	0.0313843	0.359663
ENSG00000227124	ZNF717	1.23776	0.0079993	0.240256
ENSG00000182931	WFDC10B	1.23724	0.0107121	0.269396
ENSG00000173826	KCNH6	1.23528	0.0255581	0.337579
ENSG00000132141	CCT6B	1.235	0.0389668	0.383491
ENSG00000137841	PLCB2	1.23448	0.0134921	0.294068
ENSG00000177947	ODF3	1.23403	0.0265902	0.341921
ENSG00000196503	ARL9	1.2338	0.0358403	0.375796
ENSG00000118946	PCDH17	1.23372	0.0357133	0.375523
ENSG00000288674		1.23229	0.00728408	0.231316
ENSG00000109265	CRACD	1.23025	0.0357345	0.375523
ENSG00000196177	ACADSB	1.22996	0.0154151	0.302015
ENSG00000175202	HIGD2B	1.2299	0.00288998	0.185511
ENSG00000168546	GFRA2	1.22977	0.0170468	0.30633
ENSG00000233670	PIRT	1.22806	0.0271291	0.345028
ENSG00000104325	DECR1	1.22745	0.0281005	0.34752
ENSG00000188738	FSIP2	1.22386	0.0454196	0.399214
ENSG00000146192	FGD2	1.22254	0.0333845	0.366454
ENSG00000196843	ARID5A	1.22165	0.048833	0.411658
ENSG00000221989	OR2A2	1.22152	0.0436085	0.396684
ENSG00000165072	MAMDC2	1.21843	0.0435899	0.396684
ENSG00000134516	DOCK2	1.21827	0.0105038	0.265835
ENSG00000177688	SUMO4	1.21778	0.0424165	0.394052
ENSG00000123104	ITPR2	1.21657	0.0205476	0.318375
ENSG00000134056	MRPS36	1.21607	0.0436289	0.396684
ENSG00000049249	TNFRSF9	1.21487	0.0148087	0.301343
ENSG00000171649	ZIK1	1.21336	0.0160486	0.30254
ENSG00000007237	GAS7	1.21323	0.0107945	0.270107
ENSG00000173404	INSM1	1.21317	0.0115094	0.275947
ENSG00000112309	B3GAT2	1.21122	0.0474089	0.407181
ENSG00000182621	PLCB1	1.21009	0.021018	0.319881
ENSG00000143341	HMCN1	1.20811	0.0234329	0.329166
ENSG00000169306	IL1RAPL1	1.20735	0.0321472	0.363031
ENSG00000280314	OR8K3	1.20704	0.0458474	0.401376
ENSG00000143125	PROK1	1.20691	0.0164569	0.30254
ENSG00000183310	OR2T34	1.20663	0.0193875	0.316232
ENSG00000148482	SLC39A12	1.2063	0.00186914	0.152148
ENSG00000162601	MYSM1	1.20456	0.0497897	0.414496
ENSG00000118495	PLAGL1	1.2033	0.00090223	0.123609
ENSG00000279270	OR52R1	1.20161	0.0291632	0.352278
ENSG00000137486	ARRB1	1.20063	0.0277087	0.346382
ENSG00000167531	LALBA	1.19954	0.0126754	0.286605
ENSG00000184860	SDR42E1	1.19823	0.0365733	0.378506
ENSG00000158528	PPP1R9A	1.19715	0.0334799	0.366863
ENSG00000101888	NXT2	1.1959	0.0110213	0.272365
ENSG00000164323	CFAP97	1.19566	0.0444845	0.397948
ENSG00000197057	DTHD1	1.19463	0.0331913	0.366454
ENSG00000204544	MUC21	1.19454	0.00942741	0.253363
ENSG00000136573	BLK	1.19313	0.0450629	0.398532
ENSG00000107187	LHX3	1.19307	0.0189746	0.314949
ENSG00000187223	LCE2D	1.19269	0.0246851	0.33572
ENSG00000226124	FTCDNL1	1.19196	0.0149586	0.302013
ENSG00000274736	CCL23	1.19172	0.0470525	0.405087
ENSG00000185046	ANKS1B	1.19039	0.0140407	0.297878
ENSG00000253846	PCDHGA10	1.18931	0.0173229	0.308056
ENSG00000108417	KRT37	1.18889	0.00866685	0.245167
ENSG00000160593	JAML	1.18805	0.00991164	0.258728
ENSG00000137691	CFAP300	1.18668	0.0391564	0.383491
ENSG00000151470	C4orf33	1.18609	0.0254137	0.337434
ENSG00000198624	CCDC69	1.18486	0.0297814	0.353742
ENSG00000101542	CDH20	1.18409	0.0150774	0.302013
ENSG00000169994	MYO7B	1.18321	0.0112872	0.274849
ENSG00000189325	BNIP5	1.18318	0.0342226	0.371037
ENSG00000189269	DRICH1	1.18302	0.0204616	0.318125
ENSG00000010810	FYN	1.18206	0.0361109	0.376457
ENSG00000049167	ERCC8	1.18034	0.0422087	0.39335
ENSG00000108405	P2RX1	1.17714	0.00482238	0.210443
ENSG00000182645	CCDC172	1.17651	0.0377446	0.382169
ENSG00000121904	CSMD2	1.17221	0.0465954	0.403772
ENSG00000116151	MORN1	1.17139	0.00829663	0.241139
ENSG00000080546	SESN1	1.16999	0.0346101	0.37149
ENSG00000172640	OR10AD1	1.16886	0.0341321	0.371016
ENSG00000072163	LIMS2	1.16777	0.00686198	0.228843
ENSG00000259371		1.16629	0.0419185	0.392295
ENSG00000150764	DIXDC1	1.16563	0.0123416	0.283223
ENSG00000078114	NEBL	1.16511	0.0188092	0.314024
ENSG00000127951	FGL2	1.16482	0.0373102	0.381565
ENSG00000184205	TSPYL2	1.16388	0.0299698	0.354193
ENSG00000117600	PLPPR4	1.16297	0.0319238	0.361874
ENSG00000122870	BICC1	1.16168	0.0195548	0.316395
ENSG00000111254	AKAP3	1.16049	0.0487643	0.411658
ENSG00000189127	ANKRD34B	1.15948	0.0283311	0.34877
ENSG00000274944		1.15928	0.0179262	0.309736
ENSG00000168539	CHRM1	1.159	0.0254926	0.337579
ENSG00000129003	VPS13C	1.15891	0.0385663	0.382169
ENSG00000105879	CBLL1	1.1563	0.0487078	0.411608
ENSG00000059377	TBXAS1	1.15562	0.0309192	0.35743
ENSG00000120875	DUSP4	1.15432	0.0208627	0.319881
ENSG00000089163	SIRT4	1.15428	0.0181203	0.310178
ENSG00000184302	SIX6	1.14914	0.0470838	0.405087
ENSG00000188729	OSTN	1.14836	0.0091264	0.253363
ENSG00000090376	IRAK3	1.1457	0.0302932	0.355683
ENSG00000135074	ADAM19	1.14521	0.0433269	0.396684
ENSG00000048740	CELF2	1.14488	0.0333281	0.366454
ENSG00000204711	CFAP95	1.14479	0.00882092	0.247139
ENSG00000241186	TDGF1	1.14404	0.0276076	0.346102
ENSG00000258539		1.14114	0.0305872	0.356725
ENSG00000196911	KPNA5	1.14076	0.0296077	0.353742
ENSG00000172987	HPSE2	1.13844	0.000858289	0.123609
ENSG00000187922	LCN10	1.1384	0.003454	0.190413
ENSG00000138315	OIT3	1.13642	0.0158191	0.302015
ENSG00000176231	OR10H4	1.13581	0.0403956	0.387685
ENSG00000023171	GRAMD1B	1.13534	0.0120417	0.281534
ENSG00000182218	HHIPL1	1.13495	0.0269952	0.343784
ENSG00000164089	ETNPPL	1.13306	0.0165665	0.303106
ENSG00000213694	S1PR3	1.13274	0.0125948	0.285429
ENSG00000180667	YOD1	1.13148	0.0265765	0.341921
ENSG00000134061	CD180	1.13076	0.0123314	0.283223
ENSG00000135437	RDH5	1.12799	0.0346963	0.371828
ENSG00000178075	GRAMD1C	1.12776	0.0362794	0.377416
ENSG00000109424	UCP1	1.1276	0.00752058	0.234348
ENSG00000270601	PRAMEF5	1.12757	0.0202944	0.318125
ENSG00000117091	CD48	1.12746	0.0358934	0.375823
ENSG00000224916	APOC4-APOC2	1.12719	0.0454403	0.399214
ENSG00000154783	FGD5	1.12675	0.0368534	0.379658
ENSG00000057657	PRDM1	1.12637	0.0434259	0.396684
ENSG00000101445	PPP1R16B	1.12594	0.0154194	0.302015
ENSG00000006116	CACNG3	1.12498	0.0204552	0.318125
ENSG00000262576	PCDHGA4	1.1208	0.015535	0.302015
ENSG00000100565	LRRC74A	1.11846	0.011897	0.280452
ENSG00000160326	SLC2A6	1.11789	0.0428617	0.395737
ENSG00000140986	RPL3L	1.11397	0.0337613	0.36873
ENSG00000185955	C7orf61	1.1129	0.0169032	0.305622
ENSG00000164506	STXBP5	1.11214	0.0338359	0.369343
ENSG00000115109	EPB41L5	1.1112	0.0499659	0.415196
ENSG00000159885	ZNF222	1.11026	0.0453869	0.399214
ENSG00000272899	ATP6V1FNB	1.10979	0.0394147	0.383954
ENSG00000155749	FLACC1	1.10869	0.000966079	0.1243
ENSG00000165182	CXorf58	1.10856	0.0492727	0.412641
ENSG00000162946	DISC1	1.10794	0.0142883	0.297878
ENSG00000167995	BEST1	1.10752	0.0113927	0.275313
ENSG00000204442	NALF1	1.10584	0.0252398	0.336468
ENSG00000169554	ZEB2	1.10506	0.0331058	0.366454
ENSG00000123360	PDE1B	1.10411	0.0162392	0.30254
ENSG00000185559	DLK1	1.104	0.0144743	0.299679
ENSG00000180432	CYP8B1	1.1039	0.0484382	0.410091
ENSG00000156414	TDRD9	1.10365	0.0429624	0.3963
ENSG00000113460	BRIX1	1.09917	0.0268874	0.343255
ENSG00000105339	DENND3	1.0985	0.0349726	0.372774
ENSG00000077782	FGFR1	1.09794	0.0211619	0.319881
ENSG00000138190	EXOC6	1.09784	0.0423849	0.394052
ENSG00000172062	SMN1	1.0967	0.0357399	0.375523
ENSG00000149633	KIAA1755	1.09663	0.0339131	0.369887
ENSG00000283563		1.09622	0.0250417	0.336368
ENSG00000197849	OR8G1	1.09616	0.013897	0.297472
ENSG00000288558	DUS4L-BCAP29	1.09525	0.00949456	0.253821
ENSG00000132855	ANGPTL3	1.09393	0.04668	0.403878
ENSG00000170485	NPAS2	1.09325	0.0290722	0.351813
ENSG00000215174	NLRP2B	1.0925	0.0222582	0.323078
ENSG00000205307	SAP25	1.09237	0.0276813	0.346382
ENSG00000003147	ICA1	1.09146	0.0273236	0.345763
ENSG00000138411	HECW2	1.09138	0.044139	0.397913
ENSG00000013725	CD6	1.09105	0.0137702	0.296564
ENSG00000221818	EBF2	1.08849	0.0458699	0.401397
ENSG00000196990	FAM163B	1.08798	0.00808363	0.24038
ENSG00000109132	PHOX2B	1.08358	0.039225	0.383505
ENSG00000112624	BICRAL	1.08124	0.0242696	0.33311
ENSG00000081052	COL4A4	1.08122	0.036917	0.379699
ENSG00000180815	MAP3K15	1.07925	0.0188796	0.314024
ENSG00000124875	CXCL6	1.07916	0.0233892	0.329166
ENSG00000262874	C19orf84	1.07901	0.0322876	0.363997
ENSG00000081803	CADPS2	1.07899	0.0498774	0.414806
ENSG00000004939	SLC4A1	1.07855	0.00297272	0.186137
ENSG00000197408	CYP2B6	1.07729	0.0163736	0.30254
ENSG00000139714	MORN3	1.07662	0.0333904	0.366454
ENSG00000157766	ACAN	1.0743	0.0451109	0.398603
ENSG00000101695	RNF125	1.07311	0.0348605	0.371828
ENSG00000146122	DAAM2	1.07282	0.000471436	0.100166
ENSG00000157502	PWWP3B	1.07183	0.0123711	0.283223
ENSG00000187969	ZCCHC13	1.06971	0.0391064	0.383491
ENSG00000214686	IQCF6	1.06924	0.0195078	0.316395
ENSG00000136487	GH2	1.0691	0.00465467	0.208399
ENSG00000254636	ARMS2	1.06894	0.015178	0.302013
ENSG00000184271	POU6F1	1.06877	0.000192849	0.07638
ENSG00000104660	LEPROTL1	1.06671	0.0422669	0.393409
ENSG00000284438	SSU72P7	1.06572	0.011912	0.280473
ENSG00000149742	SLC22A9	1.06487	0.0417479	0.391891
ENSG00000226288	OR52I2	1.06401	0.021252	0.320152
ENSG00000134954	ETS1	1.06265	0.0248164	0.33572
ENSG00000023572	GLRX2	1.06258	0.0158793	0.302015
ENSG00000146414	SHPRH	1.06228	0.0297287	0.353742
ENSG00000223638	RFPL4A	1.06204	0.0058438	0.219444
ENSG00000007171	NOS2	1.06184	0.0420355	0.392653
ENSG00000131018	SYNE1	1.06151	0.00658452	0.225822
ENSG00000214013	GANC	1.06149	0.00741089	0.232671
ENSG00000069667	RORA	1.06138	0.00595965	0.220099
ENSG00000164076	CAMKV	1.06135	0.0376033	0.381925
ENSG00000138669	PRKG2	1.06121	0.0465651	0.403772
ENSG00000151322	NPAS3	1.06083	0.0127255	0.287088
ENSG00000188124	OR2AG2	1.05798	0.0301547	0.355419
ENSG00000079689	SCGN	1.05533	0.00691912	0.229248
ENSG00000175463	TBC1D10C	1.05469	0.00580788	0.219444
ENSG00000110680	CALCA	1.05226	0.0299914	0.354193
ENSG00000283199	C13orf46	1.0516	0.020562	0.318375
ENSG00000197603	CPLANE1	1.05122	0.0148333	0.301343
ENSG00000071205	ARHGAP10	1.05025	0.0111014	0.273664
ENSG00000269693		1.04956	6.46857e-05	0.0377592
ENSG00000144218	AFF3	1.04901	0.00500755	0.211198
ENSG00000126752	SSX1	1.04899	0.00431437	0.201031
ENSG00000117262	GPR89A	1.04894	0.0265194	0.341921
ENSG00000206538	VGLL3	1.04862	0.0418404	0.392295
ENSG00000151704	KCNJ1	1.04701	0.0157217	0.302015
ENSG00000188596	CFAP54	1.04655	0.0438928	0.397044
ENSG00000158186	MRAS	1.04608	0.0234003	0.329166
ENSG00000183580	FBXL7	1.04385	0.0245664	0.335107
ENSG00000173517	PEAK1	1.04308	0.0107005	0.269396
ENSG00000169031	COL4A3	1.04271	0.00521655	0.21222
ENSG00000171121	KCNMB3	1.04115	0.0211391	0.319881
ENSG00000255524	NPIPB8	1.03981	0.0487569	0.411658
ENSG00000187516	H2AP	1.03877	0.00887161	0.247796
ENSG00000138459	SLC35A5	1.03862	0.0281846	0.347825
ENSG00000171150	SOCS5	1.03767	0.0185274	0.312979
ENSG00000165495	PKNOX2	1.03707	0.0327205	0.365005
ENSG00000174456	C12orf76	1.03476	0.0468717	0.404341
ENSG00000286190		1.03423	0.0445707	0.397948
ENSG00000233381	AK4P3	1.03391	0.00830679	0.241139
ENSG00000169059	VCX3A	1.03255	0.00540422	0.213624
ENSG00000188803	SHISA6	1.03138	0.0450561	0.398532
ENSG00000204572	KRTAP5-10	1.03095	0.0390787	0.383491
ENSG00000173068	BNC2	1.03042	0.00334659	0.190033
ENSG00000157214	STEAP2	1.02737	0.0291721	0.352278
ENSG00000179841	AKAP5	1.02618	0.0424454	0.394082
ENSG00000147419	CCDC25	1.02531	0.00712081	0.229419
ENSG00000106034	CPED1	1.02508	0.0184168	0.31241
ENSG00000153233	PTPRR	1.02409	0.0271448	0.345028
ENSG00000175782	SLC35E3	1.02075	0.0318787	0.361636
ENSG00000178104	PDE4DIP	1.02029	0.0432218	0.396561
ENSG00000178947	SMIM10L2A	1.01906	0.0229722	0.326075
ENSG00000177932	ZNF354C	1.01763	0.039778	0.385843
ENSG00000104643	MTMR9	1.01677	0.0109136	0.270904
ENSG00000188783	PRELP	1.01604	0.0378624	0.382169
ENSG00000168530	MYL1	1.01502	0.0255729	0.337579
ENSG00000204612	FOXB2	1.01482	0.0449625	0.398527
ENSG00000174498	IGDCC3	1.01382	0.0280958	0.34752
ENSG00000019186	CYP24A1	1.0111	0.0391257	0.383491
ENSG00000086288	NME8	1.01095	0.0392966	0.383786
ENSG00000072694	FCGR2B	1.01041	0.00648363	0.225183
ENSG00000283776	TAF11L13	1.00971	0.0253476	0.33678
ENSG00000109272	PF4V1	1.00377	0.0107354	0.269642
ENSG00000168843	FSTL5	1.0033	0.00629415	0.222894
ENSG00000131127	ZNF141	1.00175	0.00875495	0.245915
ENSG00000179772	FOXS1	1.00144	0.0446916	0.397948
ENSG00000142619	PADI3	1.00087	0.0179549	0.309736
ENSG00000138735	PDE5A	1.0006	0.0239748	0.332034
Abbreviations: Log2 fold change, log2-transformed fold change in gene expression between non-recurrence and recurrence groups; p-value, unadjusted p-value; FDR, false discovery rate–adjusted q-value.

## Sheet: Additional File 3
Additional File 3. List of differentially expressed genes (DEGs) showing higher expression in the recurrence group compared with the non-recurrence group in PostNAC samples.
rownames(data)	Gene name	Fold-change (Log2)	p-Value	FDR
ENSG00000175602	CCDC85B	1.00073	0.00632915	0.223008
ENSG00000197409	H3C4	1.00123	0.011185	0.273866
ENSG00000189159	JPT1	1.00293	0.0179204	0.309736
ENSG00000108953	YWHAE	1.00372	0.0333838	0.366454
ENSG00000148229	POLE3	1.00517	0.0363481	0.377416
ENSG00000104687	GSR	1.00526	0.037593	0.381925
ENSG00000223573	TINCR	1.00646	0.00218378	0.162977
ENSG00000139880	CDH24	1.0075	0.000282618	0.0916846
ENSG00000173898	SPTBN2	1.00912	0.000954264	0.1243
ENSG00000286522	H3C2	1.0097	0.00587955	0.21958
ENSG00000090487	SPG21	1.01602	0.0337451	0.36873
ENSG00000133135	RNF128	1.01602	0.0310831	0.35843
ENSG00000165304	MELK	1.01703	0.0135374	0.294733
ENSG00000105220	GPI	1.01765	0.00268965	0.181662
ENSG00000183318	SPDYE4	1.01909	0.00987046	0.258336
ENSG00000176393	RNPEP	1.01942	0.00241836	0.171026
ENSG00000116096	SPR	1.01998	0.00341521	0.190413
ENSG00000273983	H3C8	1.02109	0.00671392	0.226275
ENSG00000171848	RRM2	1.02126	0.000808491	0.123609
ENSG00000185290	NUPR2	1.02308	0.0382668	0.382169
ENSG00000101144	BMP7	1.02439	0.00117305	0.132933
ENSG00000168040	FADD	1.02471	0.000303392	0.0916846
ENSG00000185963	BICD2	1.02485	0.000806032	0.123609
ENSG00000130054	NALF2	1.02515	0.0378604	0.382169
ENSG00000106628	POLD2	1.02525	0.00185839	0.152148
ENSG00000011260	UTP18	1.02767	0.00847638	0.24288
ENSG00000284874		1.02939	0.0277506	0.346543
ENSG00000125520	SLC2A4RG	1.03009	0.00501758	0.211198
ENSG00000124575	H1-3	1.03405	0.000833412	0.123609
ENSG00000214160	ALG3	1.03697	0.00303902	0.186255
ENSG00000205884	DEFB136	1.03751	0.0266261	0.341921
ENSG00000205476	CCDC85C	1.03782	0.0284174	0.349185
ENSG00000134308	YWHAQ	1.03916	0.00725137	0.230994
ENSG00000198680	TUSC1	1.043	0.0140474	0.297878
ENSG00000162551	ALPL	1.0435	0.0147281	0.300945
ENSG00000176597	B3GNT5	1.04582	0.000436218	0.0977471
ENSG00000081277	PKP1	1.0482	0.000852657	0.123609
ENSG00000174871	CNIH2	1.0514	0.0142661	0.297878
ENSG00000111775	COX6A1	1.05222	0.00474157	0.210047
ENSG00000184979	USP18	1.05248	0.0360187	0.376402
ENSG00000167600	CYP2S1	1.05316	0.0333525	0.366454
ENSG00000187051	RPS19BP1	1.05319	0.00429429	0.200564
ENSG00000075618	FSCN1	1.05368	0.0248311	0.33572
ENSG00000101166	PRELID3B	1.05397	0.0483179	0.40957
ENSG00000124795	DEK	1.05568	0.000776813	0.123609
ENSG00000170779	CDCA4	1.05679	0.00598195	0.220514
ENSG00000167695	TLCD3A	1.05716	0.00145699	0.1408
ENSG00000218891	ZNF579	1.05864	0.00363947	0.193059
ENSG00000212900	KRTAP3-2	1.05979	0.0440772	0.397913
ENSG00000084207	GSTP1	1.06163	0.00271195	0.181662
ENSG00000136718	IMP4	1.06281	0.00920997	0.253363
ENSG00000179862	CITED4	1.06323	0.0185903	0.312979
ENSG00000213551	DNAJC9	1.06583	0.00882552	0.247139
ENSG00000228607	CLDN25	1.06676	0.00871607	0.245515
ENSG00000144867	SRPRB	1.06832	0.0206399	0.319086
ENSG00000097021	ACOT7	1.07006	0.0124136	0.283254
ENSG00000175130	MARCKSL1	1.07075	0.00108904	0.129278
ENSG00000186081	KRT5	1.07214	0.0103865	0.265835
ENSG00000124900	TRIM51	1.07247	0.0343328	0.371047
ENSG00000126254	RBM42	1.07392	0.00349004	0.190413
ENSG00000165887	ANKRD2	1.07406	0.0487086	0.411608
ENSG00000186847	KRT14	1.07464	0.0229659	0.326075
ENSG00000084092	NOA1	1.07658	0.0082539	0.241007
ENSG00000184216	IRAK1	1.07722	0.0183848	0.31237
ENSG00000105011	ASF1B	1.08016	0.0132192	0.292008
ENSG00000168118	RAB4A	1.08345	0.00508508	0.211308
ENSG00000160570	DEDD2	1.08406	0.00528873	0.21222
ENSG00000168028	RPSA	1.08449	0.000685547	0.11804
ENSG00000120055	C10orf95	1.0853	0.0478953	0.408379
ENSG00000175707	KDF1	1.08894	0.0250047	0.336257
ENSG00000184162	NR2C2AP	1.08935	0.0421533	0.39331
ENSG00000110492	MDK	1.08955	0.0017165	0.150029
ENSG00000164237	CMBL	1.09038	0.0157616	0.302015
ENSG00000085840	ORC1	1.09057	0.00718219	0.230994
ENSG00000181788	SIAH2	1.09416	0.0113013	0.274856
ENSG00000128713	HOXD11	1.09446	0.0061527	0.220954
ENSG00000197345	MRPL21	1.09523	0.000222209	0.0813635
ENSG00000137309	HMGA1	1.09538	0.00688937	0.229248
ENSG00000273777	CEACAM20	1.09553	0.00611749	0.220954
ENSG00000089127	OAS1	1.09637	0.0029138	0.185654
ENSG00000079462	PAFAH1B3	1.10005	0.00556722	0.216806
ENSG00000117419	ERI3	1.10029	0.0387622	0.3828
ENSG00000171102	OBP2B	1.10108	0.0204168	0.318125
ENSG00000049283	EPN3	1.10285	0.00182499	0.152148
ENSG00000143368	SF3B4	1.10476	0.0169019	0.305622
ENSG00000189114	BLOC1S3	1.11277	0.0209755	0.319881
ENSG00000134757	DSG3	1.11326	0.000225062	0.0813635
ENSG00000183734	ASCL2	1.11452	0.00416506	0.199648
ENSG00000141552	ANAPC11	1.11609	0.0329494	0.366454
ENSG00000175793	SFN	1.11656	0.00347522	0.190413
ENSG00000214026	MRPL23	1.1187	0.029529	0.353467
ENSG00000213420	GPC2	1.11964	0.02132	0.320177
ENSG00000144785		1.12063	0.0431075	0.396434
ENSG00000168005	SPINDOC	1.12165	0.00232844	0.168858
ENSG00000065268	WDR18	1.12323	0.00172167	0.150029
ENSG00000143537	ADAM15	1.12632	0.0171497	0.307263
ENSG00000111640	GAPDH	1.12802	0.00315057	0.189462
ENSG00000176890	TYMS	1.12835	0.00495363	0.21089
ENSG00000109062	SLC9A3R1	1.12951	0.00116801	0.132933
ENSG00000119917	IFIT3	1.13226	0.00133019	0.138167
ENSG00000180185	FAHD1	1.13493	0.00893491	0.24852
ENSG00000128626	MRPS12	1.13534	0.0240657	0.3326
ENSG00000203870	SMIM9	1.13548	0.00380584	0.194706
ENSG00000176396	EID2	1.1356	0.0112797	0.274849
ENSG00000110958	PTGES3	1.13603	0.0101716	0.261408
ENSG00000142235	LMTK3	1.13703	4.74252e-05	0.0377592
ENSG00000177646	ACAD9	1.13953	0.0194843	0.316395
ENSG00000171222	SCAND1	1.13972	0.021898	0.322587
ENSG00000073150	PANX2	1.14052	0.0162786	0.30254
ENSG00000146674	IGFBP3	1.14064	0.00170757	0.150029
ENSG00000141401	IMPA2	1.14095	0.000562667	0.111891
ENSG00000136810	TXN	1.14111	0.0481306	0.408802
ENSG00000074181	NOTCH3	1.14207	0.0003023	0.0916846
ENSG00000087086	FTL	1.14489	0.00270541	0.181662
ENSG00000075785	RAB7A	1.14582	0.0131563	0.292008
ENSG00000099795	NDUFB7	1.14671	0.00739231	0.232671
ENSG00000108528	SLC25A11	1.14757	0.0167955	0.305499
ENSG00000182704	TSKU	1.14782	0.00089888	0.123609
ENSG00000116670	MAD2L2	1.15228	0.0295634	0.353467
ENSG00000184108	TRIML1	1.15332	0.0435902	0.396684
ENSG00000164638	SLC29A4	1.15334	0.00416393	0.199648
ENSG00000105583	WDR83OS	1.15446	0.0437221	0.396684
ENSG00000168496	FEN1	1.16291	0.00109787	0.129555
ENSG00000167136	ENDOG	1.16323	0.00856221	0.243589
ENSG00000160446	ZDHHC12	1.16356	0.0270844	0.3447
ENSG00000101447	FAM83D	1.16423	0.00257289	0.177547
ENSG00000177156	TALDO1	1.16647	0.000346797	0.0934617
ENSG00000001084	GCLC	1.1672	0.0385351	0.382169
ENSG00000184967	NOC4L	1.16788	0.0128362	0.287695
ENSG00000106789	CORO2A	1.16946	0.000594718	0.111891
ENSG00000085733	CTTN	1.17009	4.57301e-05	0.0377592
ENSG00000226763	SRRM5	1.17043	0.0136352	0.295572
ENSG00000109107	ALDOC	1.17113	0.0297351	0.353742
ENSG00000178462	TUBAL3	1.17324	0.0343459	0.371047
ENSG00000143153	ATP1B1	1.17387	0.00965903	0.255829
ENSG00000111802	TDP2	1.1744	0.0124987	0.283896
ENSG00000086598	TMED2	1.17503	0.0274548	0.346102
ENSG00000131188	PRR7	1.17865	0.0311951	0.358573
ENSG00000128228	SDF2L1	1.17974	0.0455434	0.399416
ENSG00000147123	NDUFB11	1.18199	0.0201881	0.318125
ENSG00000205155	PSENEN	1.18247	0.00327287	0.190033
ENSG00000127529	OR7C2	1.18748	0.0018682	0.152148
ENSG00000172531	PPP1CA	1.18988	0.003172	0.189462
ENSG00000198830	HMGN2	1.19232	5.30427e-05	0.0377592
ENSG00000134057	CCNB1	1.19251	0.019333	0.316232
ENSG00000149503	INCENP	1.19341	0.00315429	0.189462
ENSG00000183684	ALYREF	1.19609	0.000930624	0.124068
ENSG00000169605	GKN1	1.19891	0.00334661	0.190033
ENSG00000183770	FOXL2	1.20318	0.0219823	0.322823
ENSG00000064545	TMEM161A	1.20322	0.00516798	0.21222
ENSG00000198176	TFDP1	1.2041	0.000372096	0.0977101
ENSG00000188064	WNT7B	1.20459	0.00490382	0.21089
ENSG00000170577	SIX2	1.2054	0.00173935	0.150164
ENSG00000160181	TFF2	1.2061	0.000910648	0.123609
ENSG00000269755		1.21551	0.0174522	0.308828
ENSG00000130598	TNNI2	1.21564	0.0248922	0.33572
ENSG00000070087	PFN2	1.21645	0.00239401	0.171026
ENSG00000143401	ANP32E	1.21921	0.0199692	0.318105
ENSG00000178860	MSC	1.2193	0.0062067	0.222227
ENSG00000169738	DCXR	1.22053	0.00164297	0.147593
ENSG00000167642	SPINT2	1.22111	0.00209061	0.159744
ENSG00000182327	GLTPD2	1.22322	0.031588	0.360653
ENSG00000139433	GLTP	1.22501	0.0144858	0.299679
ENSG00000114054	PCCB	1.22527	0.0251231	0.336368
ENSG00000161618	ALDH16A1	1.2264	0.00263466	0.179328
ENSG00000133983	COX16	1.23223	0.00595381	0.220099
ENSG00000182512	GLRX5	1.23225	0.00467999	0.208399
ENSG00000113368	LMNB1	1.23846	0.000583458	0.111891
ENSG00000146540	C7orf50	1.23852	0.0303058	0.355683
ENSG00000128709	HOXD9	1.23915	0.0309109	0.35743
ENSG00000172336	POP7	1.23998	0.00808678	0.24038
ENSG00000105141	CASP14	1.24107	0.00613941	0.220954
ENSG00000136938	ANP32B	1.24122	0.0028416	0.185511
ENSG00000262814	MRPL12	1.24163	0.00106404	0.129278
ENSG00000117450	PRDX1	1.24577	0.00201119	0.155436
ENSG00000197982	C1orf122	1.24947	0.00850274	0.242965
ENSG00000188486	H2AX	1.25249	0.000826267	0.123609
ENSG00000119632	IFI27L2	1.25576	0.00492285	0.21089
ENSG00000169251	NMD3	1.2569	0.00448413	0.204638
ENSG00000160813	PPP1R35	1.26037	0.00476734	0.210047
ENSG00000166803	PCLAF	1.2643	0.0429851	0.396326
ENSG00000143436	MRPL9	1.26432	0.0452491	0.39894
ENSG00000130590	SAMD10	1.26974	0.0348486	0.371828
ENSG00000233493	TMEM238	1.27049	0.00241799	0.171026
ENSG00000240403	KIR3DL2	1.27052	0.00365162	0.193168
ENSG00000159055	MIS18A	1.27246	0.00808238	0.24038
ENSG00000184163	C1QTNF12	1.27544	0.011396	0.275313
ENSG00000178999	AURKB	1.27564	0.0179328	0.309736
ENSG00000217555	CKLF	1.27647	0.0382761	0.382169
ENSG00000114270	COL7A1	1.28369	0.000748759	0.122942
ENSG00000108602	ALDH3A1	1.28414	0.0381277	0.382169
ENSG00000129474	AJUBA	1.28579	0.00742009	0.232671
ENSG00000023909	GCLM	1.28709	0.00435204	0.201409
ENSG00000106268	NUDT1	1.28791	0.0224141	0.323682
ENSG00000271092	TLCD4-RWDD3	1.28866	0.0256277	0.337579
ENSG00000185112	FAM43A	1.29031	0.00138802	0.140514
ENSG00000077713	SLC25A43	1.29292	0.0248549	0.33572
ENSG00000163263	CFAP141	1.29527	0.00397595	0.197737
ENSG00000178896	EXOSC4	1.29575	0.0211196	0.319881
ENSG00000107159	CA9	1.297	0.022102	0.322904
ENSG00000159228	CBR1	1.30071	0.0256217	0.337579
ENSG00000147509	RGS20	1.30099	0.0276111	0.346102
ENSG00000131620	ANO1	1.30114	1.84488e-05	0.0204402
ENSG00000198142	SOWAHC	1.30394	6.16047e-05	0.0377592
ENSG00000124466	LYPD3	1.30528	3.81273e-05	0.0362083
ENSG00000114115	RBP1	1.30692	0.00585391	0.219444
ENSG00000132432	SEC61G	1.30732	0.00553501	0.216806
ENSG00000239857	GET4	1.30887	0.00916219	0.253363
ENSG00000100075	SLC25A1	1.3153	0.000398824	0.0977471
ENSG00000131152		1.3216	0.0136946	0.296523
ENSG00000166965	RCCD1	1.32208	0.0146667	0.300738
ENSG00000196976	LAGE3	1.32702	0.031308	0.359663
ENSG00000100612	DHRS7	1.33316	0.00251485	0.174751
ENSG00000186193	SAPCD2	1.33619	0.00525612	0.21222
ENSG00000148308	GTF3C5	1.33839	0.0316359	0.360698
ENSG00000105281	SLC1A5	1.33852	0.00074261	0.122942
ENSG00000186198	SLC51B	1.34183	0.0383562	0.382169
ENSG00000117632	STMN1	1.34366	0.00106647	0.129278
ENSG00000113407	TARS1	1.3441	0.00419087	0.199648
ENSG00000106013	ANKRD7	1.34524	0.0269021	0.343255
ENSG00000198431	TXNRD1	1.34657	0.025341	0.33678
ENSG00000130204	TOMM40	1.3469	0.00297737	0.186137
ENSG00000187608	ISG15	1.35288	0.00091642	0.123609
ENSG00000123395	ATG101	1.35481	0.00226416	0.166008
ENSG00000092470	WDR76	1.35627	0.0154482	0.302015
ENSG00000153044	CENPH	1.35967	0.0203559	0.318125
ENSG00000105357	MYH14	1.36148	0.00190263	0.153047
ENSG00000160211	G6PD	1.36429	0.0273661	0.34603
ENSG00000146858	ZC3HAV1L	1.36479	0.000780068	0.123609
ENSG00000198435	NRARP	1.36668	0.0177262	0.309736
ENSG00000183943	PRKX	1.36759	0.000869408	0.123609
ENSG00000134762	DSC3	1.3687	0.0042585	0.200076
ENSG00000161944	ASGR2	1.36904	0.0157345	0.302015
ENSG00000104341	LAPTM4B	1.36938	0.000291211	0.0916846
ENSG00000106853	PTGR1	1.37018	0.0134307	0.293371
ENSG00000167536	DHRS13	1.37489	0.0052862	0.21222
ENSG00000108813	DLX4	1.37817	0.0385468	0.382169
ENSG00000100162	CENPM	1.37833	0.00507874	0.211308
ENSG00000175063	UBE2C	1.37858	0.00557696	0.216806
ENSG00000134184	GSTM1	1.3788	0.0076973	0.23691
ENSG00000242372	EIF6	1.37953	0.000945609	0.124068
ENSG00000196218	RYR1	1.38055	0.0322521	0.363997
ENSG00000132646	PCNA	1.38278	0.00378278	0.194706
ENSG00000108561	C1QBP	1.38635	0.00153224	0.142792
ENSG00000275379	H3C11	1.38683	0.00399391	0.198136
ENSG00000149657	LSM14B	1.38914	0.000228469	0.0813635
ENSG00000167825	OR5I1	1.39315	0.0455072	0.399416
ENSG00000160182	TFF1	1.39768	0.00144828	0.1408
ENSG00000189252	SPANXN3	1.40024	0.00453823	0.206171
ENSG00000163931	TKT	1.40048	0.00671114	0.226275
ENSG00000168159	RNF187	1.40081	0.00108405	0.129278
ENSG00000197061	H4C3	1.40139	0.0438274	0.396887
ENSG00000129480	DTD2	1.40225	0.0207936	0.319881
ENSG00000165949	IFI27	1.40493	0.00015852	0.0702523
ENSG00000108679	LGALS3BP	1.40765	0.0010866	0.129278
ENSG00000111247	RAD51AP1	1.41171	0.044882	0.398346
ENSG00000134202	GSTM3	1.41941	0.02436	0.333276
ENSG00000184260	H2AC20	1.41967	0.0195615	0.316395
ENSG00000089356	FXYD3	1.41986	0.00997244	0.259589
ENSG00000102554	KLF5	1.42081	1.31546e-05	0.0201802
ENSG00000142273	CBLC	1.4224	0.0170436	0.30633
ENSG00000163624	CDS1	1.42242	0.0092965	0.253363
ENSG00000125266	EFNB2	1.42274	0.00104052	0.129278
ENSG00000174951	FUT1	1.42501	0.0289019	0.351435
ENSG00000283154	IQCJ-SCHIP1	1.42541	0.0199821	0.318105
ENSG00000100348	TXN2	1.43254	0.023611	0.329975
ENSG00000085999	RAD54L	1.43311	0.000112442	0.0546936
ENSG00000278558	TMEM191B	1.43499	0.0093528	0.253363
ENSG00000106537	TSPAN13	1.45199	0.0425128	0.394327
ENSG00000141582	CBX4	1.45402	0.00762576	0.23615
ENSG00000277075	H2AC8	1.45445	0.0105001	0.265835
ENSG00000101057	MYBL2	1.45486	0.00537152	0.212971
ENSG00000112039	FANCE	1.45736	0.000963215	0.1243
ENSG00000268750		1.46441	0.0098837	0.258336
ENSG00000144476	ACKR3	1.46571	0.0154951	0.302015
ENSG00000187244	BCAM	1.47599	1.23705e-05	0.0201802
ENSG00000166869	CHP2	1.47808	0.0348274	0.371828
ENSG00000160284	SPATC1L	1.47871	0.00913469	0.253363
ENSG00000125869	LAMP5	1.48178	0.0199674	0.318105
ENSG00000196787	H2AC11	1.48448	0.000112079	0.0546936
ENSG00000129451	KLK10	1.48616	0.00144745	0.1408
ENSG00000119514	GALNT12	1.49046	0.0112024	0.273866
ENSG00000151640	DPYSL4	1.49177	0.016312	0.30254
ENSG00000122705	CLTA	1.49206	0.000247446	0.0863619
ENSG00000128422	KRT17	1.49439	0.00118796	0.13385
ENSG00000066084	DIP2B	1.49682	0.00653767	0.225183
ENSG00000179859	RNF227	1.49729	0.0381568	0.382169
ENSG00000058063	ATP11B	1.49854	5.97395e-05	0.0377592
ENSG00000128654	MTX2	1.50012	0.0431704	0.396561
ENSG00000267795	SMIM22	1.50175	0.0401648	0.386586
ENSG00000136883	KIF12	1.50203	0.0445167	0.397948
ENSG00000261130		1.50219	0.0230729	0.327039
ENSG00000184227	ACOT1	1.5034	0.0281794	0.347825
ENSG00000221867	MAGEA3	1.50394	0.00419458	0.199648
ENSG00000164611	PTTG1	1.50523	0.00183355	0.152148
ENSG00000105664	COMP	1.5056	0.00410146	0.198532
ENSG00000183624	HMCES	1.51176	0.000933505	0.124068
ENSG00000242114	MTFP1	1.51428	0.0223957	0.32365
ENSG00000287080	H3C3	1.52287	0.0171872	0.307411
ENSG00000278828	H3C10	1.52384	3.02828e-05	0.0317858
ENSG00000184270	H2AC21	1.52635	0.00131932	0.138167
ENSG00000147257	GPC3	1.52692	0.0034246	0.190413
ENSG00000260914		1.52878	0.0176316	0.309736
ENSG00000165171	METTL27	1.53377	0.00607693	0.220954
ENSG00000106153	CHCHD2	1.53414	0.000100729	0.0515088
ENSG00000101210	EEF1A2	1.53646	0.00322016	0.190033
ENSG00000131495	NDUFA2	1.53782	0.0495208	0.413565
ENSG00000130529	TRPM4	1.54265	0.00333748	0.190033
ENSG00000163064	EN1	1.54345	0.00497007	0.21089
ENSG00000161243	FBXO27	1.5479	0.000285811	0.0916846
ENSG00000147955	SIGMAR1	1.54794	0.00709748	0.229419
ENSG00000167900	TK1	1.55902	0.000563156	0.111891
ENSG00000244474	UGT1A4	1.55908	0.0305341	0.356577
ENSG00000076248	UNG	1.56452	0.00510549	0.211681
ENSG00000137947	GTF2B	1.56542	0.0445146	0.397948
ENSG00000240972	MIF	1.56637	0.00131121	0.138167
ENSG00000197903	H2BC12	1.56817	0.0235813	0.329791
ENSG00000088325	TPX2	1.5694	5.76196e-06	0.0119223
ENSG00000138207	RBP4	1.57057	0.0194459	0.316395
ENSG00000115758	ODC1	1.5706	0.0285976	0.350807
ENSG00000135069	PSAT1	1.5715	0.0357028	0.375523
ENSG00000185885	IFITM1	1.57691	0.00357602	0.192182
ENSG00000161179	YDJC	1.58438	0.00411261	0.19859
ENSG00000189045	ANKDD1B	1.58502	0.0316152	0.360698
ENSG00000163902	RPN1	1.58624	0.00249436	0.173933
ENSG00000168061	SAC3D1	1.58749	0.000305257	0.0916846
ENSG00000175193	PARL	1.58946	0.00223775	0.164996
ENSG00000099953	MMP11	1.5903	0.00145613	0.1408
ENSG00000132661	NXT1	1.60213	0.00573546	0.219444
ENSG00000116586	LAMTOR2	1.61088	0.022086	0.322904
ENSG00000260342		1.62011	0.0118422	0.27982
ENSG00000196747	H2AC13	1.63034	0.0185088	0.312979
ENSG00000125820	NKX2-2	1.63233	0.017042	0.30633
ENSG00000087076	HSD17B14	1.63778	0.0470687	0.405087
ENSG00000163424	TEX55	1.63894	0.0294316	0.353467
ENSG00000278677	H2AC17	1.6409	0.015054	0.302013
ENSG00000115138	POMC	1.64511	0.014179	0.297878
ENSG00000109814	UGDH	1.64885	0.00663763	0.226016
ENSG00000196171	OR6K2	1.65065	0.0019032	0.153047
ENSG00000101464	PIGU	1.65181	0.0117476	0.278907
ENSG00000243449	C4orf48	1.65347	0.0222701	0.323078
ENSG00000188290	HES4	1.66023	0.0468754	0.404341
ENSG00000108106	UBE2S	1.66595	0.00289055	0.185511
ENSG00000256436	TAS2R31	1.67219	0.00615759	0.220954
ENSG00000205078	SYCE1L	1.67703	0.0275545	0.346102
ENSG00000170925	TEX13B	1.67863	0.00705124	0.229401
ENSG00000114686	MRPL3	1.67999	0.00507084	0.211308
ENSG00000101003	GINS1	1.68009	5.43521e-05	0.0377592
ENSG00000046604	DSG2	1.6801	0.000186222	0.0757924
ENSG00000255298	OR8G5	1.69419	0.007101	0.229419
ENSG00000196139	AKR1C3	1.69656	0.000414254	0.0977471
ENSG00000076864	RAP1GAP	1.70162	0.00135895	0.139408
ENSG00000167130	DOLPP1	1.70603	0.0122143	0.283223
ENSG00000105379	ETFB	1.71308	5.30112e-06	0.0119223
ENSG00000184661	CDCA2	1.71972	0.000511322	0.106222
ENSG00000167513	CDT1	1.72312	0.00516614	0.21222
ENSG00000142657	PGD	1.72416	0.00104095	0.129278
ENSG00000181019	NQO1	1.72455	0.00393022	0.197432
ENSG00000151366	NDUFC2	1.73041	0.00224208	0.164996
ENSG00000188883	KLRG2	1.73609	0.000900298	0.123609
ENSG00000135454	B4GALNT1	1.73809	0.015886	0.302015
ENSG00000074317	SNCB	1.76278	0.0302565	0.355683
ENSG00000284753	EEF1AKMT4	1.77013	0.00163867	0.147593
ENSG00000248919	ATP5MF-PTCD1	1.78785	0.0180246	0.309883
ENSG00000159450	TCHH	1.79071	7.46343e-07	0.00372108
ENSG00000007038	PRSS21	1.79612	0.00193832	0.154007
ENSG00000204228	HSD17B8	1.81277	0.0104901	0.265835
ENSG00000160867	FGFR4	1.81311	0.00114466	0.131954
ENSG00000113739	STC2	1.81605	0.0192204	0.315901
ENSG00000051596	THOC3	1.81957	1.75108e-05	0.0204402
ENSG00000167941	SOST	1.82712	0.00114345	0.131954
ENSG00000196196	HRCT1	1.83759	0.00122014	0.13594
ENSG00000087299	L2HGDH	1.84972	0.0157178	0.302015
ENSG00000110092	CCND1	1.85195	4.96638e-06	0.0119223
ENSG00000174276	ZNHIT2	1.8537	0.00106913	0.129278
ENSG00000125995	ROMO1	1.86537	0.000592016	0.111891
ENSG00000205076	LGALS7	1.87108	0.0225723	0.323868
ENSG00000198841	KTI12	1.88635	0.0119434	0.280551
ENSG00000117407	ARTN	1.89174	0.000173711	0.0722113
ENSG00000138495	COX17	1.91485	0.00561984	0.217624
ENSG00000180739	S1PR5	1.91977	0.00103397	0.129278
ENSG00000164045	CDC25A	1.95114	0.0243482	0.333276
ENSG00000166823	MESP1	1.9528	0.00344237	0.190413
ENSG00000129455	KLK8	1.97794	4.24602e-05	0.0377592
ENSG00000198848	CES1	1.98541	0.00781051	0.238217
ENSG00000090013	BLVRB	1.9901	0.000395614	0.0977471
ENSG00000073111	MCM2	1.99663	7.83135e-05	0.042211
ENSG00000126709	IFI6	2.01559	4.57121e-07	0.00372108
ENSG00000026559	KCNG1	2.03064	0.000686588	0.11804
ENSG00000096088	PGC	2.03301	3.63221e-07	0.00372108
ENSG00000183617	MRPL54	2.03998	0.032372	0.364193
ENSG00000163958	ZDHHC19	2.08323	0.0162075	0.30254
ENSG00000181744	DIPK2A	2.08648	5.61381e-07	0.00372108
ENSG00000137133	HINT2	2.09563	0.00196284	0.154252
ENSG00000159231	CBR3	2.11226	0.0293548	0.35301
ENSG00000265118		2.116	0.00975641	0.257302
ENSG00000131668	BARX1	2.12552	0.00651895	0.225183
ENSG00000213022	KLK9	2.15741	0.00042634	0.0977471
ENSG00000197696	NMB	2.19437	0.00196768	0.154252
ENSG00000122952	ZWINT	2.19468	0.0335882	0.367444
ENSG00000123179	EBPL	2.24731	5.34847e-06	0.0119223
ENSG00000169689	CENPX	2.25813	0.00342658	0.190413
ENSG00000156298	TSPAN7	2.25927	0.029925	0.354097
ENSG00000130748	TMEM160	2.26059	0.0018359	0.152148
ENSG00000277775	H3C7	2.26376	0.00107657	0.129278
ENSG00000234857	HNRNPUL2-BSCL2	2.32761	0.00535242	0.212971
ENSG00000154277	UCHL1	2.33245	0.017795	0.309736
ENSG00000167768	KRT1	2.36404	0.000472126	0.100166
ENSG00000285025		2.39626	0.0107865	0.270107
ENSG00000276410	H2BC3	2.42351	0.0213297	0.320177
ENSG00000176153	GPX2	2.42694	0.00012114	0.0561835
ENSG00000186529	CYP4F3	2.43061	0.00472795	0.209999
ENSG00000276903	H2AC16	2.43258	5.69212e-05	0.0377592
ENSG00000130829	DUSP9	2.44682	0.000662131	0.117901
ENSG00000136231	IGF2BP3	2.50538	5.97818e-06	0.0119223
ENSG00000268083		2.51841	0.00824215	0.241007
ENSG00000280987	MATR3	2.54388	4.4024e-06	0.0119223
ENSG00000004779	NDUFAB1	2.5698	0.00351362	0.190413
ENSG00000280893		2.61799	0.00188784	0.153046
ENSG00000284969		2.64199	0.00123545	0.136881
ENSG00000268193		2.69987	1.67395e-05	0.0204402
ENSG00000267314		2.71286	1.73523e-05	0.0204402
ENSG00000186132	C2orf76	2.78347	0.0390648	0.383491
ENSG00000198074	AKR1B10	2.79172	7.75496e-05	0.042211
ENSG00000127774	EMC6	3.41862	0.0217437	0.321926
ENSG00000188508	KRTDAP	3.54286	3.24113e-05	0.0323189
Abbreviations: Log2 fold change, log2-transformed fold change in gene expression between non-recurrence and recurrence groups; p-value, unadjusted p-value; FDR, false discovery rate–adjusted q-value.

## Sheet: Additional File 5
Additional File 5. List of Gene Ontology biological processes (GO-BP) and KEGG pathways enriched among genes showing higher expression in the non-recurrence group compared with the recurrence group in PostNAC samples.
Category	Term	Count	%	P-Value	Benjamini		Category	Term	Count	%	P-Value	Benjamini
GOTERM_BP_DIRECT	G protein-coupled receptor signaling pathway	81	8.4	1.7e-09	5.4e-06		KEGG_PATHWAY	cGMP-PKG signaling pathway	24	2.5	2.4e-06	0.00074
GOTERM_BP_DIRECT	detection of chemical stimulus involved in sensory perception of smell	40	4.1	7.1e-06	0.011		KEGG_PATHWAY	Olfactory transduction	44	4.5	5.7e-06	0.00087
GOTERM_BP_DIRECT	signal transduction	81	8.4	8.8e-05	0.093		KEGG_PATHWAY	Salivary secretion	17	1.8	9.1e-06	0.00092
GOTERM_BP_DIRECT	chemokine-mediated signaling pathway	12	1.2	0.00015	0.1		KEGG_PATHWAY	Aldosterone synthesis and secretion	16	1.7	4.3e-05	0.0024
GOTERM_BP_DIRECT	neutrophil chemotaxis	13	1.3	0.00018	0.1		KEGG_PATHWAY	Vascular smooth muscle contraction	19	2	4.6e-05	0.0024
GOTERM_BP_DIRECT	myofibril assembly	6	0.6	0.00019	0.1		KEGG_PATHWAY	Cytokine-cytokine receptor interaction	31	3.2	5.3e-05	0.0024
GOTERM_BP_DIRECT	homophilic cell adhesion via plasma membrane adhesion molecules	20	2.1	0.00036	0.16		KEGG_PATHWAY	Viral protein interaction with cytokine and cytokine receptor	16	1.7	5.5e-05	0.0024
GOTERM_BP_DIRECT	chemical synaptic transmission	22	2.3	0.00084	0.33		KEGG_PATHWAY	Renin secretion	13	1.3	7e-05	0.0026
GOTERM_BP_DIRECT	inflammatory response	33	3.4	0.001	0.35		KEGG_PATHWAY	Cytoskeleton in muscle cells	26	2.7	7.6e-05	0.0026
GOTERM_BP_DIRECT	calcium-mediated signaling	14	1.4	0.0019	0.5		KEGG_PATHWAY	Chemokine signaling pathway	22	2.3	0.00025	0.0075
GOTERM_BP_DIRECT	negative regulation of interleukin-6 production	10	1	0.0021	0.5		KEGG_PATHWAY	Tuberculosis	20	2.1	0.0007	0.018
GOTERM_BP_DIRECT	cell-cell signaling	21	2.2	0.0022	0.5		KEGG_PATHWAY	Calcium signaling pathway	25	2.6	0.00075	0.018
GOTERM_BP_DIRECT	positive regulation of MHC class II biosynthetic process	5	0.5	0.0022	0.5		KEGG_PATHWAY	Cortisol synthesis and secretion	11	1.1	0.00078	0.018
GOTERM_BP_DIRECT	branching involved in ureteric bud morphogenesis	8	0.8	0.0022	0.5		KEGG_PATHWAY	JAK-STAT signaling pathway	19	2	0.00081	0.018
GOTERM_BP_DIRECT	modulation of chemical synaptic transmission	11	1.1	0.0027	0.5		KEGG_PATHWAY	Pancreatic secretion	14	1.4	0.0012	0.025
GOTERM_BP_DIRECT	acrosome reaction	6	0.6	0.0029	0.5		KEGG_PATHWAY	Adrenergic signaling in cardiomyocytes	16	1.7	0.0054	0.1
GOTERM_BP_DIRECT	neuropeptide signaling pathway	13	1.3	0.0029	0.5		KEGG_PATHWAY	African trypanosomiasis	7	0.7	0.0067	0.11
GOTERM_BP_DIRECT	cellular response to ethanol	5	0.5	0.0029	0.5		KEGG_PATHWAY	Neuroactive ligand-receptor interaction	29	3	0.007	0.11
GOTERM_BP_DIRECT	defense response	11	1.1	0.003	0.5		KEGG_PATHWAY	Cholinergic synapse	13	1.3	0.0072	0.11
GOTERM_BP_DIRECT	positive regulation of cold-induced thermogenesis	12	1.2	0.0035	0.55		KEGG_PATHWAY	Amoebiasis	12	1.2	0.0083	0.13
GOTERM_BP_DIRECT	neuronal action potential	7	0.7	0.0036	0.55		KEGG_PATHWAY	Pathways in cancer	38	3.9	0.0092	0.13
GOTERM_BP_DIRECT	negative regulation of cell-cell adhesion	5	0.5	0.0038	0.55		KEGG_PATHWAY	Apelin signaling pathway	14	1.4	0.013	0.19
GOTERM_BP_DIRECT	neuron migration	13	1.3	0.0041	0.57		KEGG_PATHWAY	Toxoplasmosis	12	1.2	0.014	0.19
GOTERM_BP_DIRECT	cell surface receptor signaling pathway	25	2.6	0.0048	0.64		KEGG_PATHWAY	Serotonergic synapse	12	1.2	0.018	0.21
GOTERM_BP_DIRECT	positive regulation of type II interferon production	10	1	0.0054	0.66		KEGG_PATHWAY	Taste transduction	10	1	0.018	0.21
GOTERM_BP_DIRECT	regulation of membrane potential	10	1	0.0054	0.66		KEGG_PATHWAY	Insulin secretion	10	1	0.018	0.21
GOTERM_BP_DIRECT	regulation of cytokine production	9	0.9	0.0069	0.78		KEGG_PATHWAY	Chagas disease	11	1.1	0.021	0.24
GOTERM_BP_DIRECT	innate immune response	36	3.7	0.0071	0.78		KEGG_PATHWAY	C-type lectin receptor signaling pathway	11	1.1	0.024	0.26
GOTERM_BP_DIRECT	sympathetic ganglion development	4	0.4	0.0071	0.78		KEGG_PATHWAY	Gastric acid secretion	9	0.9	0.025	0.26
GOTERM_BP_DIRECT	phosphatidylinositol-mediated signaling	6	0.6	0.0078	0.78		KEGG_PATHWAY	Oxytocin signaling pathway	14	1.4	0.027	0.27
GOTERM_BP_DIRECT	positive regulation of interleukin-10 production	7	0.7	0.0079	0.78		KEGG_PATHWAY	Malaria	7	0.7	0.028	0.27
GOTERM_BP_DIRECT	positive regulation of Wnt signaling pathway	7	0.7	0.0079	0.78		KEGG_PATHWAY	Cushing syndrome	14	1.4	0.029	0.27
GOTERM_BP_DIRECT	immune response	34	3.5	0.0086	0.81		KEGG_PATHWAY	GnRH secretion	8	0.8	0.031	0.28
GOTERM_BP_DIRECT	T cell proliferation	7	0.7	0.0088	0.81		KEGG_PATHWAY	Platelet activation	12	1.2	0.031	0.28
GOTERM_BP_DIRECT	positive regulation of mitotic nuclear division	6	0.6	0.0089	0.81		KEGG_PATHWAY	Circadian entrainment	10	1	0.037	0.32
GOTERM_BP_DIRECT	muscle contraction	10	1	0.0094	0.81		KEGG_PATHWAY	Inflammatory mediator regulation of TRP channels	10	1	0.041	0.34
GOTERM_BP_DIRECT	calcium ion transport	10	1	0.0094	0.81		KEGG_PATHWAY	Glutamatergic synapse	11	1.1	0.042	0.34
GOTERM_BP_DIRECT	positive regulation of interleukin-12 production	7	0.7	0.0099	0.81		KEGG_PATHWAY	AGE-RAGE signaling pathway in diabetic complications	10	1	0.045	0.36
GOTERM_BP_DIRECT	cellular response to bile acid	3	0.3	0.01	0.81
GOTERM_BP_DIRECT	blood circulation	6	0.6	0.01	0.81
GOTERM_BP_DIRECT	positive regulation of interleukin-6 production	11	1.1	0.012	0.86
GOTERM_BP_DIRECT	dopamine catabolic process	4	0.4	0.012	0.86
GOTERM_BP_DIRECT	positive regulation of acrosome reaction	4	0.4	0.012	0.86
GOTERM_BP_DIRECT	self proteolysis	4	0.4	0.012	0.86
GOTERM_BP_DIRECT	negative thymic T cell selection	4	0.4	0.012	0.86
GOTERM_BP_DIRECT	negative regulation of ossification	5	0.5	0.012	0.86
GOTERM_BP_DIRECT	chemotaxis	12	1.2	0.013	0.87
GOTERM_BP_DIRECT	regulation of heart contraction	6	0.6	0.013	0.87
GOTERM_BP_DIRECT	cell surface receptor signaling pathway via JAK-STAT	7	0.7	0.014	0.87
GOTERM_BP_DIRECT	potassium ion transmembrane transport	13	1.3	0.015	0.9
GOTERM_BP_DIRECT	positive regulation of cytosolic calcium ion concentration	14	1.4	0.015	0.9
GOTERM_BP_DIRECT	behavioral fear response	6	0.6	0.015	0.9
GOTERM_BP_DIRECT	axon guidance	17	1.8	0.015	0.9
GOTERM_BP_DIRECT	calcium ion transport into cytosol	4	0.4	0.016	0.91
GOTERM_BP_DIRECT	striated muscle tissue development	3	0.3	0.016	0.94
GOTERM_BP_DIRECT	calcium ion transmembrane transport	12	1.2	0.017	0.94
GOTERM_BP_DIRECT	bicarbonate transport	6	0.6	0.019	1
GOTERM_BP_DIRECT	cell communication by electrical coupling involved in cardiac conduction	4	0.4	0.019	1
GOTERM_BP_DIRECT	cell differentiation	41	4.2	0.02	1
GOTERM_BP_DIRECT	monoatomic ion transmembrane transport	13	1.3	0.021	1
GOTERM_BP_DIRECT	motor neuron axon guidance	5	0.5	0.022	1
GOTERM_BP_DIRECT	regulation of smooth muscle contraction	4	0.4	0.023	1
GOTERM_BP_DIRECT	oocyte development	4	0.4	0.023	1
GOTERM_BP_DIRECT	muscle organ development	10	1	0.024	1
GOTERM_BP_DIRECT	saliva secretion	3	0.3	0.024	1
GOTERM_BP_DIRECT	regulation of actin filament polymerization	6	0.6	0.025	1
GOTERM_BP_DIRECT	MyD88-dependent toll-like receptor signaling pathway	4	0.4	0.028	1
GOTERM_BP_DIRECT	startle response	4	0.4	0.028	1
GOTERM_BP_DIRECT	cell adhesion	32	3.3	0.031	1
GOTERM_BP_DIRECT	cellular response to lipopolysaccharide	15	1.5	0.032	1
GOTERM_BP_DIRECT	heterophilic cell-cell adhesion via plasma membrane cell adhesion molecules	8	0.8	0.032	1
GOTERM_BP_DIRECT	copper ion import	3	0.3	0.032	1
GOTERM_BP_DIRECT	serotonin metabolic process	3	0.3	0.032	1
GOTERM_BP_DIRECT	positive regulation of behavioral fear response	3	0.3	0.032	1
GOTERM_BP_DIRECT	pointed-end actin filament capping	3	0.3	0.032	1
GOTERM_BP_DIRECT	actin filament organization	13	1.3	0.032	1
GOTERM_BP_DIRECT	response to pain	4	0.4	0.033	1
GOTERM_BP_DIRECT	locomotory exploration behavior	4	0.4	0.033	1
GOTERM_BP_DIRECT	positive regulation of potassium ion transmembrane transport	4	0.4	0.033	1
GOTERM_BP_DIRECT	fibroblast growth factor receptor signaling pathway	7	0.7	0.035	1
GOTERM_BP_DIRECT	establishment of localization in cell	10	1	0.035	1
GOTERM_BP_DIRECT	synapse organization	8	0.8	0.036	1
GOTERM_BP_DIRECT	regulation of signal transduction	6	0.6	0.037	1
GOTERM_BP_DIRECT	cellular response to hypoxia	12	1.2	0.038	1
GOTERM_BP_DIRECT	negative regulation of B cell proliferation	4	0.4	0.038	1
GOTERM_BP_DIRECT	negative regulation of bone resorption	4	0.4	0.038	1
GOTERM_BP_DIRECT	limb morphogenesis	4	0.4	0.038	1
GOTERM_BP_DIRECT	defense response to bacterium	13	1.3	0.04	1
GOTERM_BP_DIRECT	T cell activation	7	0.7	0.04	1
GOTERM_BP_DIRECT	chloride transmembrane transport	10	1	0.041	1
GOTERM_BP_DIRECT	negative regulation of B cell activation	3	0.3	0.042	1
GOTERM_BP_DIRECT	phospholipase C-activating G protein-coupled acetylcholine receptor signaling pathway	3	0.3	0.042	1
GOTERM_BP_DIRECT	negative regulation of small GTPase mediated signal transduction	3	0.3	0.042	1
GOTERM_BP_DIRECT	norepinephrine biosynthetic process	3	0.3	0.042	1
GOTERM_BP_DIRECT	positive regulation of T-helper 1 cell cytokine production	3	0.3	0.042	1
GOTERM_BP_DIRECT	positive regulation of T cell proliferation	7	0.7	0.043	1
GOTERM_BP_DIRECT	positive regulation of B cell proliferation	6	0.6	0.043	1
GOTERM_BP_DIRECT	negative regulation of interleukin-12 production	4	0.4	0.044	1
GOTERM_BP_DIRECT	regulation of vasoconstriction	4	0.4	0.044	1
GOTERM_BP_DIRECT	adult behavior	5	0.5	0.044	1
GOTERM_BP_DIRECT	axoneme assembly	5	0.5	0.044	1
GOTERM_BP_DIRECT	humoral immune response	7	0.7	0.049	1
Abbreviations: GO-BP, Gene Ontology Biological Process; KEGG, Kyoto Encyclopedia of Genes and Genomes; Count, number of genes; %, percentage of genes; P-Value, unadjusted p-value; Benjamini, false discovery rate–adjusted p-value using the Benjamini–Hochberg method.

## Sheet: Additional File 6
Additional File 6. List of Gene Ontology biological processes (GO-BP) and KEGG pathways enriched among genes showing higher expression in the recurrence group compared with the non-recurrence group in PostNAC samples.
Category	Term	Count	%	P-Value	Benjamini		Category	Term	Count	%	P-Value	Benjamini
GOTERM_BP_DIRECT	telomere organization	8	1.9	6.9e-07	0.00071		KEGG_PATHWAY	Systemic lupus erythematosus	18	4.2	3.9e-08	1e-05
GOTERM_BP_DIRECT	nucleosome assembly	16	3.8	7.3e-07	0.00071		KEGG_PATHWAY	Alcoholism	19	4.5	6.6e-07	8.7e-05
GOTERM_BP_DIRECT	heterochromatin formation	10	2.3	3.3e-06	0.0021		KEGG_PATHWAY	Glutathione metabolism	11	2.6	1.1e-06	9.8e-05
GOTERM_BP_DIRECT	heterochromatin organization	8	1.9	9.8e-06	0.0048		KEGG_PATHWAY	Neutrophil extracellular trap formation	18	4.2	4e-06	0.00027
GOTERM_BP_DIRECT	cell redox homeostasis	8	1.9	2.2e-05	0.0087		KEGG_PATHWAY	Cell cycle	15	3.5	2.9e-05	0.0015
GOTERM_BP_DIRECT	chromatin organization	15	3.5	9.4e-05	0.031		KEGG_PATHWAY	Metabolic pathways	61	14.3	0.00011	0.005
GOTERM_BP_DIRECT	cell division	20	4.7	0.00025	0.066		KEGG_PATHWAY	Pentose phosphate pathway	6	1.4	0.00082	0.031
GOTERM_BP_DIRECT	epigenetic regulation of gene expression	7	1.6	0.00027	0.066		KEGG_PATHWAY	Metabolism of xenobiotics by cytochrome P450	8	1.9	0.003	0.1
GOTERM_BP_DIRECT	prostaglandin metabolic process	5	1.2	0.00082	0.18		KEGG_PATHWAY	Folate biosynthesis	5	1.2	0.0038	0.11
GOTERM_BP_DIRECT	glutathione metabolic process	6	1.4	0.0015	0.29		KEGG_PATHWAY	Necroptosis	11	2.6	0.0054	0.14
GOTERM_BP_DIRECT	mitochondrial respiratory chain complex I assembly	7	1.6	0.002	0.36		KEGG_PATHWAY	Carbon metabolism	9	2.1	0.0072	0.17
GOTERM_BP_DIRECT	gluconeogenesis	6	1.4	0.003	0.46		KEGG_PATHWAY	ATP-dependent chromatin remodeling	9	2.1	0.0076	0.17
GOTERM_BP_DIRECT	response to oxidative stress	9	2.1	0.0031	0.46		KEGG_PATHWAY	DNA replication	5	1.2	0.011	0.22
GOTERM_BP_DIRECT	negative regulation of extrinsic apoptotic signaling pathway	5	1.2	0.0071	0.99		KEGG_PATHWAY	Drug metabolism - other enzymes	7	1.6	0.014	0.26
GOTERM_BP_DIRECT	xenobiotic metabolic process	8	1.9	0.01	1		KEGG_PATHWAY	Arachidonic acid metabolism	6	1.4	0.016	0.28
GOTERM_BP_DIRECT	proton motive force-driven mitochondrial ATP synthesis	6	1.4	0.01	1		KEGG_PATHWAY	Base excision repair	5	1.2	0.022	0.36
GOTERM_BP_DIRECT	cell population proliferation	9	2.1	0.011	1		KEGG_PATHWAY	Chemical carcinogenesis - reactive oxygen species	11	2.6	0.049	0.77
GOTERM_BP_DIRECT	response to cadmium ion	4	0.9	0.011	1
GOTERM_BP_DIRECT	cyclooxygenase pathway	3	0.7	0.013	1
GOTERM_BP_DIRECT	mitochondrial translation	7	1.6	0.013	1
GOTERM_BP_DIRECT	keratinocyte proliferation	4	0.9	0.016	1
GOTERM_BP_DIRECT	chromosome segregation	7	1.6	0.017	1
GOTERM_BP_DIRECT	DNA biosynthetic process	4	0.9	0.017	1
GOTERM_BP_DIRECT	keratinization	6	1.4	0.019	1
GOTERM_BP_DIRECT	pentose-phosphate shunt	3	0.7	0.019	1
GOTERM_BP_DIRECT	retinol metabolic process	5	1.2	0.022	1
GOTERM_BP_DIRECT	gene expression	8	1.9	0.022	1
GOTERM_BP_DIRECT	somite rostral/caudal axis specification	3	0.7	0.022	1
GOTERM_BP_DIRECT	epidermis development	6	1.4	0.023	1
GOTERM_BP_DIRECT	antiviral innate immune response	5	1.2	0.024	1
GOTERM_BP_DIRECT	positive regulation of reactive oxygen species metabolic process	4	0.9	0.029	1
GOTERM_BP_DIRECT	negative regulation of neuron apoptotic process	8	1.9	0.03	1
GOTERM_BP_DIRECT	killing of cells of another organism	5	1.2	0.031	1
GOTERM_BP_DIRECT	mesoderm formation	4	0.9	0.031	1
GOTERM_BP_DIRECT	establishment of skin barrier	4	0.9	0.034	1
GOTERM_BP_DIRECT	response to progesterone	4	0.9	0.036	1
GOTERM_BP_DIRECT	interstrand cross-link repair	4	0.9	0.039	1
GOTERM_BP_DIRECT	protein homotrimerization	3	0.7	0.039	1
GOTERM_BP_DIRECT	lipoxin A4 metabolic process	2	0.5	0.039	1
GOTERM_BP_DIRECT	pentose biosynthetic process	2	0.5	0.039	1
GOTERM_BP_DIRECT	farnesol catabolic process	2	0.5	0.039	1
GOTERM_BP_DIRECT	cellular response to thyroxine stimulus	2	0.5	0.039	1
GOTERM_BP_DIRECT	protein heterotetramerization	3	0.7	0.043	1
GOTERM_BP_DIRECT	DNA replication	6	1.4	0.045	1
GOTERM_BP_DIRECT	epithelial cell differentiation	6	1.4	0.045	1
GOTERM_BP_DIRECT	mitotic spindle organization	5	1.2	0.045	1
GOTERM_BP_DIRECT	aerobic respiration	5	1.2	0.045	1
GOTERM_BP_DIRECT	translation	9	2.1	0.047	1
GOTERM_BP_DIRECT	maintenance of gastrointestinal epithelium	3	0.7	0.048	1
Abbreviations: GO-BP, Gene Ontology Biological Process; KEGG, Kyoto Encyclopedia of Genes and Genomes; Count, number of genes; %, percentage of genes; P-Value, unadjusted p-value; Benjamini, false discovery rate–adjusted p-value using the Benjamini–Hochberg method.

## Sheet: Additional File 8
Additional File 8. List of Gene Ontology (GO) terms and KEGG pathways enriched in the non-recurrence group of PostNAC samples identified by gene set enrichment analysis (GSEA). Enriched gene sets were defined based on normalized enrichment score (NES) and false discovery rate (FDR) q-values.
NAME	SIZE	ES	NES	NOM p-val	FDR q-val		NAME	SIZE	ES	NES	NOM p-val	FDR q-val
GOBP_T_HELPER_1_CELL_DIFFERENTIATION	23	0.6032	1.94653	0	0.356942		KEGG_CALCIUM_SIGNALING_PATHWAY	177	0.367412	1.51443	0.00574713	0.770611
GOBP_MYOBLAST_FUSION	48	0.518059	1.93828	0	0.203927		KEGG_TYPE_II_DIABETES_MELLITUS	47	0.389597	1.54689	0.0135659	0.885672
GOBP_INTERLEUKIN_12_PRODUCTION	63	0.519552	1.83622	0	0.450853		KEGG_JAK_STAT_SIGNALING_PATHWAY	155	0.365529	1.59859	0.0169492	1
GOBP_AMINE_CATABOLIC_PROCESS	19	0.573462	1.82847	0	0.404085		KEGG_NITROGEN_METABOLISM	23	0.44281	1.38584	0.0352505	0.708345
GOBP_NEGATIVE_REGULATION_OF_REGULATED_SECRETORY_PATHWAY	24	0.529715	1.80676	0	0.382184
GOBP_DETECTION_OF_MECHANICAL_STIMULUS_INVOLVED_IN_SENSORY_PERCEPTION_OF_PAIN	15	0.602567	1.77391	0	0.411715
GOBP_CALCIUM_ION_TRANSMEMBRANE_IMPORT_INTO_CYTOSOL	183	0.388108	1.6903	0	0.449884
GOBP_REGULATION_OF_SMOOTH_MUSCLE_CONTRACTION	57	0.413071	1.61121	0	0.670203
GOBP_SMOOTH_MUSCLE_CONTRACTION	105	0.402095	1.58469	0	0.740866
GOBP_RELEASE_OF_SEQUESTERED_CALCIUM_ION_INTO_CYTOSOL_BY_ENDOPLASMIC_RETICULUM	36	0.475726	1.62661	0.00191939	0.62963
GOBP_POSITIVE_REGULATION_OF_INTERLEUKIN_12_PRODUCTION	43	0.510359	1.78026	0.00192678	0.475533
GOBP_CD8_POSITIVE_ALPHA_BETA_T_CELL_ACTIVATION	28	0.499869	1.74194	0.00194553	0.475832
GOBP_REGULATION_OF_B_CELL_PROLIFERATION	64	0.451122	1.77643	0.00199601	0.443454
GOBP_OVULATION	16	0.547274	1.71008	0.00371747	0.472668
GOBP_SEQUESTERING_OF_CALCIUM_ION	135	0.385534	1.67924	0.00372439	0.471014
GOBP_MHC_CLASS_II_BIOSYNTHETIC_PROCESS	19	0.52571	1.7006	0.00373134	0.434123
GOBP_REGULATION_OF_CALCIUM_ION_TRANSPORT	242	0.328277	1.52627	0.00375235	0.811041
GOBP_SYNCYTIUM_FORMATION	65	0.491743	1.84901	0.00379507	0.502841
GOBP_STRIATED_MUSCLE_CELL_DEVELOPMENT	78	0.465314	1.73877	0.00381679	0.427764
GOBP_MELANOCYTE_DIFFERENTIATION	25	0.571359	1.76006	0.003861	0.447321
GOBP_B_CELL_PROLIFERATION	103	0.430987	1.72996	0.00550459	0.445167
GOBP_REGULATION_OF_OSTEOCLAST_DIFFERENTIATION	71	0.375792	1.55238	0.00555556	0.839198
GOBP_CALCIUM_ION_TRANSPORT	427	0.312835	1.44531	0.00556586	0.888273
GOBP_LOCOMOTORY_EXPLORATION_BEHAVIOR	16	0.536628	1.57701	0.00581395	0.745385
GOBP_NEGATIVE_REGULATION_OF_MUSCLE_CONTRACTION	21	0.580324	1.72789	0.00592885	0.428826
GOBP_CALCIUM_MEDIATED_SIGNALING	226	0.341232	1.53435	0.00744879	0.908021
GOBP_MONOSACCHARIDE_TRANSMEMBRANE_TRANSPORT	119	0.30444	1.42479	0.00792079	0.930548
GOBP_NEUROMUSCULAR_PROCESS_CONTROLLING_POSTURE	19	0.533195	1.69773	0.00796813	0.429898
GOBP_SARCOMERE_ORGANIZATION	50	0.419208	1.57761	0.00912409	0.757001
GOBP_REGULATION_OF_MUSCLE_CONTRACTION	163	0.328183	1.50577	0.00938086	0.852965
GOBP_REGULATION_OF_SYNCYTIUM_FORMATION_BY_PLASMA_MEMBRANE_FUSION	28	0.522949	1.73917	0.0095057	0.456336
GOBP_DETECTION_OF_MECHANICAL_STIMULUS_INVOLVED_IN_SENSORY_PERCEPTION	36	0.503006	1.62037	0.00963391	0.648962
GOBP_CD8_POSITIVE_ALPHA_BETA_T_CELL_DIFFERENTIATION	15	0.567012	1.70827	0.00992064	0.458539
GOBP_CALCIUM_ION_TRANSMEMBRANE_TRANSPORT	334	0.324724	1.45798	0.0111732	0.898913
GOBP_REGULATION_OF_CALCIUM_ION_TRANSMEMBRANE_TRANSPORT	166	0.36195	1.61526	0.011215	0.661525
GOBP_REGULATION_OF_CARDIAC_MUSCLE_CONTRACTION_BY_REGULATION_OF_THE_RELEASE_OF_SEQUESTERED_CALCIUM_ION	20	0.506611	1.49629	0.0114068	0.840058
GOBP_NEGATIVE_REGULATION_OF_B_CELL_ACTIVATION	31	0.51812	1.70541	0.011583	0.451008
GOBP_PHOSPHATIDYLINOSITOL_MEDIATED_SIGNALING	23	0.559908	1.7187	0.0121951	0.450422
GOBP_REGULATION_OF_NON_CANONICAL_WNT_SIGNALING_PATHWAY	27	0.510269	1.67972	0.0122951	0.486517
GOBP_REGULATION_OF_BLOOD_CIRCULATION	254	0.340376	1.46258	0.012963	0.878143
GOBP_POSITIVE_REGULATION_OF_ADENYLATE_CYCLASE_ACTIVITY	29	0.489529	1.53307	0.0131332	0.885838
GOBP_REGULATION_OF_CARDIAC_CONDUCTION	25	0.475758	1.58046	0.0132075	0.753724
GOBP_VITAMIN_D_METABOLIC_PROCESS	20	0.524184	1.65747	0.0133588	0.514497
GOBP_REGULATION_OF_MYOBLAST_FUSION	20	0.561061	1.82834	0.01341	0.337457
GOBP_B_CELL_DIFFERENTIATION	154	0.332457	1.56479	0.01341	0.796954
GOBP_SARCOPLASMIC_RETICULUM_CALCIUM_ION_TRANSPORT	41	0.425887	1.53003	0.0136187	0.892182
GOBP_NEGATIVE_REGULATION_OF_B_CELL_PROLIFERATION	16	0.626764	1.75936	0.0139721	0.413767
GOBP_REGULATION_OF_RELEASE_OF_SEQUESTERED_CALCIUM_ION_INTO_CYTOSOL	82	0.414674	1.65173	0.0149254	0.529508
GOBP_DETECTION_OF_MECHANICAL_STIMULUS	54	0.416468	1.48657	0.0151515	0.883596
GOBP_NEGATIVE_REGULATION_OF_INTERLEUKIN_10_PRODUCTION	20	0.564348	1.63131	0.015748	0.616621
GOBP_MESENCHYMAL_CELL_MIGRATION	60	0.366322	1.50652	0.0158416	0.871109
GOBP_MUSCLE_SYSTEM_PROCESS	435	0.300283	1.44996	0.0167286	0.883318
GOBP_REGULATION_OF_MONOATOMIC_ION_TRANSPORT	445	0.306806	1.42664	0.0170132	0.934397
GOBP_ADRENERGIC_RECEPTOR_SIGNALING_PATHWAY	31	0.460217	1.4779	0.0172084	0.870119
GOBP_DEVELOPMENTAL_PIGMENTATION	48	0.400961	1.55777	0.0174419	0.831052
GOBP_NEGATIVE_REGULATION_OF_T_CELL_MEDIATED_IMMUNITY	32	0.580071	1.67033	0.0175781	0.496441
GOBP_B_CELL_RECEPTOR_SIGNALING_PATHWAY	61	0.477605	1.70386	0.0185567	0.438007
GOBP_REGULATION_OF_MONOATOMIC_ION_TRANSMEMBRANE_TRANSPORT	329	0.32088	1.45295	0.019084	0.888886
GOBP_REGULATION_OF_TRANSMEMBRANE_TRANSPORT	453	0.292363	1.38251	0.0194175	0.912756
GOBP_T_HELPER_1_TYPE_IMMUNE_RESPONSE	48	0.415343	1.56516	0.019685	0.810679
GOBP_POSITIVE_REGULATION_OF_B_CELL_PROLIFERATION	45	0.37105	1.47619	0.019685	0.871777
GOBP_REGULATION_OF_T_HELPER_1_TYPE_IMMUNE_RESPONSE	31	0.472465	1.53363	0.0198807	0.897515
GOBP_SYMPATHETIC_NERVOUS_SYSTEM_DEVELOPMENT	22	0.547493	1.59479	0.02	0.724469
GOBP_POSITIVE_REGULATION_OF_CYCLASE_ACTIVITY	36	0.443405	1.48625	0.0205993	0.875442
GOBP_NEGATIVE_REGULATION_OF_EXOCYTOSIS	35	0.420904	1.50597	0.0209205	0.86301
GOBP_PIGMENT_CELL_DIFFERENTIATION	35	0.450401	1.58895	0.0219561	0.728177
GOBP_NEGATIVE_CHEMOTAXIS	47	0.400778	1.55319	0.0229008	0.849469
GOBP_REGULATION_OF_LEUKOCYTE_TETHERING_OR_ROLLING	18	0.565106	1.54292	0.0234375	0.892635
GOBP_MUSCLE_CONTRACTION	347	0.321962	1.45105	0.0238971	0.884157
GOBP_REGULATION_OF_MUSCLE_SYSTEM_PROCESS	229	0.279304	1.38143	0.0239852	0.913695
GOBP_REGULATION_OF_WNT_SIGNALING_PATHWAY_PLANAR_CELL_POLARITY_PATHWAY	16	0.559922	1.64665	0.0243408	0.542252
GOBP_NEGATIVE_REGULATION_OF_MONOATOMIC_ION_TRANSPORT	113	0.322672	1.39739	0.0255403	0.901853
GOBP_POSITIVE_REGULATION_OF_LYASE_ACTIVITY	37	0.441936	1.44967	0.025974	0.87719
GOBP_MAST_CELL_ACTIVATION	72	0.377006	1.49884	0.0268714	0.854878
GOBP_RESPONSE_TO_ETHANOL	126	0.278187	1.33454	0.0282486	0.874463
GOBP_MUSCLE_CELL_DEVELOPMENT	195	0.310584	1.42104	0.0294118	0.939219
GOBP_PURINERGIC_NUCLEOTIDE_RECEPTOR_SIGNALING_PATHWAY	31	0.520687	1.59564	0.0297398	0.737006
GOBP_POSITIVE_REGULATION_OF_T_HELPER_1_TYPE_IMMUNE_RESPONSE	18	0.538155	1.52864	0.0298211	0.831672
GOBP_STEM_CELL_DEVELOPMENT	87	0.310987	1.40922	0.0301811	0.88252
GOBP_REGULATION_OF_RESPIRATORY_SYSTEM_PROCESS	16	0.549608	1.59968	0.0317757	0.728382
GOBP_VASOCONSTRICTION	87	0.391632	1.46562	0.0319549	0.867157
GOBP_NEGATIVE_REGULATION_OF_INTERLEUKIN_17_PRODUCTION	15	0.531503	1.52891	0.0321361	0.842928
GOBP_THYROID_HORMONE_METABOLIC_PROCESS	29	0.487071	1.52919	0.0327553	0.868838
GOBP_FC_GAMMA_RECEPTOR_SIGNALING_PATHWAY	34	0.518795	1.66015	0.0329897	0.516825
GOBP_REGULATION_OF_HEART_CONTRACTION	202	0.323666	1.38994	0.0331492	0.90419
GOBP_PULMONARY_VALVE_MORPHOGENESIS	20	0.537783	1.59331	0.0332031	0.71661
GOBP_NATURAL_KILLER_CELL_DIFFERENTIATION	24	0.537003	1.6699	0.0350877	0.481539
GOBP_POSITIVE_REGULATION_OF_BLOOD_PRESSURE	31	0.439333	1.46985	0.0378788	0.848759
GOBP_POSITIVE_REGULATION_OF_POTASSIUM_ION_TRANSPORT	42	0.441496	1.48032	0.0391791	0.863502
GOBP_PULMONARY_VALVE_DEVELOPMENT	24	0.469448	1.52109	0.04	0.809867
GOBP_NEGATIVE_REGULATION_OF_ENDOTHELIAL_CELL_APOPTOTIC_PROCESS	33	0.390269	1.44007	0.0405157	0.913236
GOBP_POSITIVE_REGULATION_OF_NATURAL_KILLER_CELL_MEDIATED_IMMUNITY	35	0.458279	1.48239	0.040619	0.879752
GOBP_REGULATION_OF_SKELETAL_MUSCLE_CONTRACTION	19	0.482097	1.49527	0.0409357	0.836294
GOBP_STRIATED_MUSCLE_CELL_DIFFERENTIATION	297	0.272126	1.35199	0.0411985	0.905815
GOBP_FC_RECEPTOR_SIGNALING_PATHWAY	57	0.402679	1.51421	0.042	0.831178
GOBP_POSITIVE_REGULATION_OF_CARTILAGE_DEVELOPMENT	32	0.434973	1.51802	0.042065	0.818628
GOBP_FILOPODIUM_ASSEMBLY	69	0.385988	1.53587	0.0427699	0.912403
GOBP_SECRETORY_GRANULE_LOCALIZATION	23	0.402683	1.43167	0.0442804	0.941975
GOBP_CD4_POSITIVE_ALPHA_BETA_T_CELL_CYTOKINE_PRODUCTION	19	0.473921	1.43152	0.0444874	0.934882
GOBP_NEGATIVE_REGULATION_OF_OSTEOCLAST_DIFFERENTIATION	33	0.375401	1.41515	0.0449438	0.918372
GOBP_MATURE_B_CELL_DIFFERENTIATION	38	0.415646	1.49659	0.045098	0.848339
GOBP_VASODILATION	48	0.393635	1.45182	0.0451128	0.887666
GOBP_ALPHA_BETA_T_CELL_ACTIVATION	180	0.368575	1.52825	0.0452756	0.82181
GOBP_RESPONSE_TO_CALCIUM_ION	131	0.279591	1.31869	0.045283	0.865564
GOBP_VASCULAR_ASSOCIATED_SMOOTH_MUSCLE_CONTRACTION	24	0.500856	1.52942	0.0453649	0.881681
GOBP_ALPHA_BETA_T_CELL_DIFFERENTIATION	126	0.356526	1.47088	0.0458167	0.85977
GOBP_ACTIVATION_OF_ADENYLATE_CYCLASE_ACTIVITY	24	0.487672	1.41378	0.0464684	0.900424
GOBP_CALCIUM_ION_HOMEOSTASIS	326	0.272019	1.31464	0.0477941	0.841769
GOBP_REGULATION_OF_NERVOUS_SYSTEM_PROCESS	119	0.327356	1.36095	0.0480592	0.913937
GOBP_CAMP_METABOLIC_PROCESS	23	0.468714	1.47385	0.0481696	0.858773
Abbreviations: ES, enrichment score; NES, normalized enrichment score; NOM p-val, nominal p-value; FDR q-val, false discovery rate–adjusted q-value.

## Sheet: Additional File 9
Additional File 9. List of Gene Ontology (GO) terms and KEGG pathways enriched in the recurrence group of PostNAC samples identified by gene set enrichment analysis (GSEA). Enriched gene sets were defined based on normalized enrichment score (NES) and false discovery rate (FDR) q-values.
NAME	SIZE	ES	NES	NOM p-val	FDR q-val		NAME	SIZE	ES	NES	NOM p-val	FDR q-val
GOBP_NADH_METABOLIC_PROCESS	33	-0.684857	-2.02961	0	0.126135		KEGG_FRUCTOSE_AND_MANNOSE_METABOLISM	34	-0.652133	-2.004	0	0.00109901
GOBP_EMBRYONIC_PLACENTA_MORPHOGENESIS	26	-0.621853	-1.88025	0	0.317134		KEGG_GLYCOLYSIS_GLUCONEOGENESIS	62	-0.512037	-1.91121	0	0.0121238
GOBP_NEGATIVE_REGULATION_OF_DNA_METABOLIC_PROCESS	142	-0.431243	-1.74911	0	0.326143		KEGG_PENTOSE_PHOSPHATE_PATHWAY	27	-0.61936	-1.89315	0	0.0124022
GOBP_ESTABLISHMENT_OF_MITOTIC_SPINDLE_LOCALIZATION	40	-0.522045	-1.73387	0	0.342793		KEGG_GLYCOSPHINGOLIPID_BIOSYNTHESIS_LACTO_AND_NEOLACTO_SERIES	26	-0.50547	-1.70711	0.00601202	0.124768
GOBP_MITOCHONDRIAL_DNA_METABOLIC_PROCESS	22	-0.601862	-1.70254	0	0.359967		KEGG_DNA_REPLICATION	36	-0.68981	-1.80315	0.00606061	0.046285
GOBP_RNA_METHYLATION	79	-0.418157	-1.67265	0	0.299014		KEGG_PYRIMIDINE_METABOLISM	98	-0.46034	-1.66878	0.00795229	0.135372
GOBP_WATER_SOLUBLE_VITAMIN_METABOLIC_PROCESS	63	-0.384787	-1.62911	0	0.295409		KEGG_DORSO_VENTRAL_AXIS_FORMATION	24	-0.432758	-1.52257	0.01	0.219236
GOBP_REGULATION_OF_MICROTUBULE_BASED_PROCESS	258	-0.297605	-1.48524	0	0.339828		KEGG_CYSTEINE_AND_METHIONINE_METABOLISM	34	-0.459345	-1.58965	0.0141988	0.212895
GOBP_MITOTIC_DNA_REPLICATION	17	-0.715682	-1.91641	0.00193798	0.379653		KEGG_GLUTATHIONE_METABOLISM	49	-0.501306	-1.67806	0.0178571	0.143204
GOBP_MITOCHONDRIAL_TRANSPORT	179	-0.429299	-1.70337	0.00194553	0.379042		KEGG_BASE_EXCISION_REPAIR	34	-0.560926	-1.63247	0.0197239	0.156288
GOBP_MONOSACCHARIDE_BIOSYNTHETIC_PROCESS	94	-0.42687	-1.62648	0.00194932	0.29339		KEGG_CELL_CYCLE	124	-0.513655	-1.64903	0.0270793	0.148458
GOBP_GLYCOLYTIC_PROCESS_THROUGH_GLUCOSE_6_PHOSPHATE	20	-0.750532	-1.8798	0.00195695	0.256259		KEGG_BASAL_TRANSCRIPTION_FACTORS	35	-0.47361	-1.57466	0.0275049	0.187648
GOBP_NEGATIVE_REGULATION_OF_DNA_RECOMBINATION	51	-0.558993	-1.86377	0.00197628	0.265457		KEGG_HOMOLOGOUS_RECOMBINATION	28	-0.453688	-1.54617	0.0333988	0.222027
GOBP_REGULATION_OF_CENTROSOME_CYCLE	54	-0.428603	-1.67046	0.0019802	0.29511		KEGG_MISMATCH_REPAIR	23	-0.581957	-1.58262	0.0374016	0.187108
GOBP_LABYRINTHINE_LAYER_MORPHOGENESIS	22	-0.635051	-1.83474	0.00198807	0.291118		KEGG_TERPENOID_BACKBONE_BIOSYNTHESIS	15	-0.512484	-1.53722	0.0392927	0.207026
GOBP_ORGANELLE_FISSION	495	-0.358429	-1.57838	0.00199601	0.28394		KEGG_AMINOACYL_TRNA_BIOSYNTHESIS	41	-0.540045	-1.58694	0.0493097	0.19672
GOBP_REGULATION_OF_SPINDLE_ORGANIZATION	46	-0.568412	-1.78302	0.00202429	0.359211
GOBP_REGULATION_OF_CELL_CYCLE_CHECKPOINT	45	-0.511407	-1.72202	0.00202429	0.362541
GOBP_MONOSACCHARIDE_CATABOLIC_PROCESS	49	-0.440709	-1.66397	0.00206612	0.309667
GOBP_MONOCARBOXYLIC_ACID_CATABOLIC_PROCESS	131	-0.3341	-1.62437	0.00212314	0.293249
GOBP_ESTABLISHMENT_OF_SPINDLE_ORIENTATION	42	-0.463181	-1.66142	0.00380952	0.307149
GOBP_REGULATION_OF_MITOTIC_CYTOKINESIS	16	-0.632019	-1.78595	0.00384615	0.3743
GOBP_NUCLEOSIDE_DIPHOSPHATE_METABOLIC_PROCESS	129	-0.417671	-1.68519	0.00384615	0.325918
GOBP_RIBOSOMAL_SMALL_SUBUNIT_ASSEMBLY	17	-0.740781	-1.65542	0.00386847	0.302268
GOBP_CENTROSOME_SEPARATION	16	-0.693988	-1.69731	0.0038835	0.349724
GOBP_SPINDLE_LOCALIZATION	62	-0.453216	-1.71318	0.00389105	0.387293
GOBP_MITOCHONDRIAL_TRANSLATION	130	-0.523425	-1.77834	0.00391389	0.356334
GOBP_REGULATION_OF_SPINDLE_CHECKPOINT	23	-0.648126	-1.85719	0.00396825	0.247816
GOBP_GLUCOSE_CATABOLIC_PROCESS	26	-0.611101	-1.81835	0.00396825	0.292227
GOBP_MICROVILLUS_ORGANIZATION	30	-0.516905	-1.67764	0.00399202	0.330471
GOBP_PYRIMIDINE_NUCLEOSIDE_MONOPHOSPHATE_METABOLIC_PROCESS	21	-0.552615	-1.69039	0.00400802	0.339001
GOBP_MICROTUBULE_ORGANIZING_CENTER_ORGANIZATION	154	-0.372816	-1.59139	0.00400802	0.29786
GOBP_PYRIMIDINE_DEOXYRIBONUCLEOTIDE_METABOLIC_PROCESS	23	-0.513157	-1.63291	0.00401606	0.298553
GOBP_PYRIDINE_CONTAINING_COMPOUND_METABOLIC_PROCESS	174	-0.41077	-1.69307	0.00408163	0.337585
GOBP_CARBOHYDRATE_PHOSPHORYLATION	23	-0.565107	-1.71146	0.00408998	0.382
GOBP_MATURATION_OF_SSU_RRNA_FROM_TRICISTRONIC_RRNA_TRANSCRIPT_SSU_RRNA_5_8S_RRNA_LSU_RRNA	35	-0.635622	-1.82039	0.00567108	0.316345
GOBP_REGULATION_OF_GENERATION_OF_PRECURSOR_METABOLITES_AND_ENERGY	135	-0.376494	-1.58831	0.00576923	0.285883
GOBP_APOPTOTIC_MITOCHONDRIAL_CHANGES	102	-0.453864	-1.60228	0.00591716	0.308007
GOBP_LIVER_REGENERATION	31	-0.494418	-1.65043	0.00592885	0.291296
GOBP_MACROMOLECULE_METHYLATION	128	-0.381525	-1.63015	0.00594059	0.299147
GOBP_MITOCHONDRIAL_GENE_EXPRESSION	167	-0.488477	-1.75338	0.00595238	0.324291
GOBP_NAD_CATABOLIC_PROCESS	21	-0.699456	-1.90508	0.00604839	0.300586
GOBP_DEOXYRIBONUCLEOSIDE_MONOPHOSPHATE_METABOLIC_PROCESS	24	-0.547169	-1.67758	0.00613497	0.323845
GOBP_CRISTAE_FORMATION	20	-0.563048	-1.67474	0.00761905	0.314852
GOBP_DNA_REPLICATION	280	-0.428973	-1.68829	0.00773694	0.337658
GOBP_MICROTUBULE_CYTOSKELETON_ORGANIZATION_INVOLVED_IN_MITOSIS	166	-0.506024	-1.70291	0.00775194	0.369654
GOBP_METAPHASE_CHROMOSOME_ALIGNMENT	102	-0.499385	-1.67875	0.00776699	0.333397
GOBP_NUCLEAR_CHROMOSOME_SEGREGATION	321	-0.420827	-1.63575	0.00782779	0.293554
GOBP_DEOXYRIBONUCLEOTIDE_METABOLIC_PROCESS	42	-0.44637	-1.60997	0.00782779	0.294548
GOBP_DNA_REPLICATION_CHECKPOINT_SIGNALING	20	-0.605845	-1.76405	0.00784314	0.352993
GOBP_NEGATIVE_REGULATION_OF_RELEASE_OF_CYTOCHROME_C_FROM_MITOCHONDRIA	20	-0.526556	-1.57667	0.00788955	0.284377
GOBP_NEGATIVE_REGULATION_OF_DNA_REPAIR	41	-0.511741	-1.67643	0.008	0.315283
GOBP_PYRIDINE_CONTAINING_COMPOUND_CATABOLIC_PROCESS	100	-0.42566	-1.671	0.00806452	0.298286
GOBP_GLUCOSE_6_PHOSPHATE_METABOLIC_PROCESS	29	-0.497034	-1.6607	0.00811359	0.304475
GOBP_NAD_METABOLIC_PROCESS	64	-0.468359	-1.75713	0.00826446	0.362639
GOBP_SMALL_MOLECULE_CATABOLIC_PROCESS	376	-0.238258	-1.33199	0.00883002	0.490937
GOBP_MATURATION_OF_SSU_RRNA	53	-0.582192	-1.80502	0.00963391	0.316675
GOBP_CHROMOSOME_LOCALIZATION	122	-0.462556	-1.65265	0.00970874	0.296885
GOBP_REGULATION_OF_MITOCHONDRIAL_OUTER_MEMBRANE_PERMEABILIZATION_INVOLVED_IN_APOPTOTIC_SIGNALING_PATHWAY	22	-0.585126	-1.62019	0.00982318	0.280705
GOBP_DNA_UNWINDING_INVOLVED_IN_DNA_REPLICATION	21	-0.64982	-1.76687	0.0100604	0.384727
GOBP_CARBOHYDRATE_BIOSYNTHETIC_PROCESS	203	-0.302634	-1.45914	0.0105932	0.362175
GOBP_VITAMIN_METABOLIC_PROCESS	113	-0.316472	-1.40732	0.0109649	0.422816
GOBP_DNA_TEMPLATED_DNA_REPLICATION	164	-0.450246	-1.70682	0.0114068	0.389182
GOBP_MITOCHONDRIAL_MEMBRANE_ORGANIZATION	115	-0.505598	-1.66014	0.0114504	0.301311
GOBP_NUCLEOSIDE_MONOPHOSPHATE_METABOLIC_PROCESS	77	-0.452484	-1.6948	0.0114943	0.34915
GOBP_MICROVILLUS_ASSEMBLY	22	-0.509567	-1.55067	0.0115163	0.299654
GOBP_PROTEIN_LOCALIZATION_TO_CYTOSKELETON	61	-0.462222	-1.67423	0.0117188	0.304996
GOBP_NEGATIVE_REGULATION_OF_STEM_CELL_PROLIFERATION	23	-0.59437	-1.63622	0.011976	0.299301
GOBP_CHROMOSOME_CONDENSATION	47	-0.576591	-1.75352	0.012605	0.339567
GOBP_PROTEIN_HETEROOLIGOMERIZATION	30	-0.431131	-1.59793	0.0128205	0.306096
GOBP_MITOCHONDRIAL_OUTER_MEMBRANE_PERMEABILIZATION	31	-0.568955	-1.64777	0.01341	0.295741
GOBP_INNER_MITOCHONDRIAL_MEMBRANE_ORGANIZATION	45	-0.523898	-1.66338	0.0134357	0.306304
GOBP_PROTEIN_EXPORT_FROM_NUCLEUS	60	-0.523505	-1.62785	0.0134357	0.292634
GOBP_MITOTIC_SPINDLE_ORGANIZATION	133	-0.537043	-1.72841	0.0134875	0.351508
GOBP_CHROMOSOME_SEGREGATION	425	-0.422317	-1.64469	0.0135659	0.297301
GOBP_GLYCOLYTIC_PROCESS_THROUGH_FRUCTOSE_6_PHOSPHATE	24	-0.671673	-1.76676	0.0138614	0.361419
GOBP_TETRAPYRROLE_BIOSYNTHETIC_PROCESS	33	-0.475862	-1.56814	0.0138614	0.293308
GOBP_REGULATION_OF_PROTON_TRANSPORT	17	-0.613362	-1.64396	0.0139165	0.291946
GOBP_GENERATION_OF_PRECURSOR_METABOLITES_AND_ENERGY	466	-0.400315	-1.62132	0.0139442	0.280264
GOBP_RIBOSOMAL_LARGE_SUBUNIT_ASSEMBLY	22	-0.616229	-1.60706	0.0139721	0.299555
GOBP_KETONE_CATABOLIC_PROCESS	15	-0.636118	-1.74369	0.0142857	0.332193
GOBP_RESPONSE_TO_TESTOSTERONE	45	-0.429891	-1.57956	0.0144928	0.283025
GOBP_FATTY_ACID_CATABOLIC_PROCESS	106	-0.323044	-1.49763	0.0144928	0.335518
GOBP_PROTEIN_LOCALIZATION_TO_NUCLEOLUS	17	-0.627294	-1.74221	0.0145228	0.32443
GOBP_NEGATIVE_REGULATION_OF_KERATINOCYTE_PROLIFERATION	23	-0.568093	-1.65857	0.0154739	0.301456
GOBP_DNA_BIOSYNTHETIC_PROCESS	191	-0.448119	-1.6932	0.0172745	0.345874
GOBP_RRNA_PROCESSING	219	-0.508201	-1.70055	0.0173745	0.357169
GOBP_PYRIMIDINE_NUCLEOTIDE_CATABOLIC_PROCESS	21	-0.443851	-1.50826	0.0175439	0.33024
GOBP_PROTEIN_LOCALIZATION_TO_CHROMOSOME_CENTROMERIC_REGION	40	-0.619605	-1.59331	0.0177165	0.297764
GOBP_MITOCHONDRIAL_TRANSCRIPTION	22	-0.477218	-1.53158	0.0177165	0.310802
GOBP_ORGANELLE_INHERITANCE	15	-0.669472	-1.60487	0.0177866	0.303393
GOBP_SNO_S_RNA_METABOLIC_PROCESS	17	-0.623559	-1.6384	0.0181818	0.299994
GOBP_TETRAPYRROLE_METABOLIC_PROCESS	61	-0.414827	-1.59165	0.0182186	0.299542
GOBP_PYRIMIDINE_CONTAINING_COMPOUND_BIOSYNTHETIC_PROCESS	41	-0.424939	-1.52907	0.0185567	0.312531
GOBP_MITOTIC_NUCLEAR_DIVISION	282	-0.450322	-1.65083	0.0189753	0.29396
GOBP_REGULATION_OF_ATTACHMENT_OF_SPINDLE_MICROTUBULES_TO_KINETOCHORE	22	-0.593545	-1.62292	0.019305	0.290595
GOBP_REGULATION_OF_DNA_TEMPLATED_DNA_REPLICATION	49	-0.553663	-1.6728	0.0193424	0.303992
GOBP_RIBOSOME_ASSEMBLY	59	-0.594045	-1.62849	0.0196078	0.294071
GOBP_REGULATION_OF_UBIQUITIN_PROTEIN_TRANSFERASE_ACTIVITY	38	-0.466693	-1.59997	0.0196078	0.305994
GOBP_REGULATION_OF_DNA_TEMPLATED_DNA_REPLICATION_INITIATION	15	-0.754707	-1.75542	0.0196464	0.34995
GOBP_RELEASE_OF_CYTOCHROME_C_FROM_MITOCHONDRIA	55	-0.468694	-1.54313	0.0197239	0.30576
GOBP_PROTEIN_LOCALIZATION_TO_MICROTUBULE	19	-0.513769	-1.55533	0.0199203	0.296626
GOBP_NADP_METABOLIC_PROCESS	45	-0.402514	-1.57569	0.0200803	0.285095
GOBP_MITOTIC_SISTER_CHROMATID_SEGREGATION	193	-0.502291	-1.68647	0.0207939	0.336341
GOBP_INTERSTRAND_CROSS_LINK_REPAIR	42	-0.440243	-1.62151	0.0208333	0.282541
GOBP_RRNA_METABOLIC_PROCESS	260	-0.502413	-1.70673	0.0212355	0.377002
GOBP_ESTABLISHMENT_OF_PROTEIN_LOCALIZATION_TO_MITOCHONDRIAL_MEMBRANE	35	-0.610215	-1.67459	0.0212766	0.309346
GOBP_SPINDLE_ORGANIZATION	199	-0.471647	-1.6516	0.021611	0.295857
GOBP_TRNA_METABOLIC_PROCESS	202	-0.352895	-1.54516	0.0216963	0.302209
GOBP_POSITIVE_REGULATION_OF_CELL_CYCLE_CHECKPOINT	19	-0.581171	-1.63222	0.0217391	0.296881
GOBP_PYRIMIDINE_NUCLEOSIDE_MONOPHOSPHATE_BIOSYNTHETIC_PROCESS	15	-0.573492	-1.56943	0.0220884	0.291682
GOBP_FATTY_ACID_BETA_OXIDATION	75	-0.324915	-1.4195	0.0222222	0.413908
GOBP_CENTROMERE_COMPLEX_ASSEMBLY	30	-0.558007	-1.62303	0.0226337	0.293509
GOBP_BASE_EXCISION_REPAIR	44	-0.53711	-1.65402	0.0230326	0.301865
GOBP_POLY_A_PLUS_MRNA_EXPORT_FROM_NUCLEUS	24	-0.484548	-1.57095	0.0232108	0.289808
GOBP_PROTEIN_DNA_COMPLEX_ASSEMBLY	237	-0.474048	-1.62643	0.0233463	0.290409
GOBP_REGULATION_OF_PROTEIN_EXPORT_FROM_NUCLEUS	35	-0.552875	-1.61427	0.0234375	0.290989
GOBP_REGULATION_OF_MEGAKARYOCYTE_DIFFERENTIATION	37	-0.530787	-1.55362	0.0235294	0.297389
GOBP_NUCLEOSIDE_TRIPHOSPHATE_BIOSYNTHETIC_PROCESS	121	-0.522535	-1.64512	0.0244821	0.300022
GOBP_POSITIVE_REGULATION_OF_CHROMOSOME_SEPARATION	29	-0.662056	-1.64456	0.0246212	0.293722
GOBP_MATURATION_OF_LSU_RRNA	24	-0.602568	-1.65283	0.0251451	0.300666
GOBP_MITOCHONDRIAL_RNA_METABOLIC_PROCESS	56	-0.404681	-1.51345	0.0251451	0.328902
GOBP_DNA_REPLICATION_INITIATION	37	-0.548991	-1.65739	0.0252918	0.300327
GOBP_MATURATION_OF_5_8S_RRNA_FROM_TRICISTRONIC_RRNA_TRANSCRIPT_SSU_RRNA_5_8S_RRNA_LSU_RRNA	24	-0.56543	-1.57552	0.0254403	0.283595
GOBP_RESOLUTION_OF_MEIOTIC_RECOMBINATION_INTERMEDIATES	17	-0.496768	-1.58763	0.025641	0.283566
GOBP_REGULATION_OF_RELEASE_OF_CYTOCHROME_C_FROM_MITOCHONDRIA	44	-0.465764	-1.49721	0.0258449	0.335107
GOBP_CYTOKINETIC_PROCESS	46	-0.585886	-1.61045	0.026616	0.295931
GOBP_DOUBLE_STRAND_BREAK_REPAIR	317	-0.373003	-1.53601	0.0266667	0.305766
GOBP_RIBOSOME_BIOGENESIS	312	-0.504111	-1.68538	0.0268714	0.332643
GOBP_CELL_CYCLE_DNA_REPLICATION	46	-0.523712	-1.68196	0.0270793	0.329553
GOBP_DNA_RECOMBINATION	343	-0.342703	-1.51422	0.0270793	0.328385
GOBP_NUCLEAR_MEMBRANE_ORGANIZATION	46	-0.563043	-1.61328	0.0272904	0.290954
GOBP_MATURATION_OF_5_8S_RRNA	35	-0.5656	-1.58856	0.027451	0.287257
GOBP_IMP_METABOLIC_PROCESS	18	-0.554764	-1.54145	0.0277228	0.304731
GOBP_FORMATION_OF_CYTOPLASMIC_TRANSLATION_INITIATION_COMPLEX	15	-0.679558	-1.56693	0.027881	0.292616
GOBP_UBIQUINONE_METABOLIC_PROCESS	18	-0.522212	-1.52637	0.0279441	0.314329
GOBP_ESTABLISHMENT_OF_SKIN_BARRIER	34	-0.58102	-1.55867	0.0281125	0.297165
GOBP_GMP_METABOLIC_PROCESS	28	-0.490605	-1.58384	0.0281955	0.28033
GOBP_CHROMOSOME_SEPARATION	82	-0.490736	-1.59473	0.0283554	0.301265
GOBP_MITOCHONDRIAL_GENOME_MAINTENANCE	30	-0.451528	-1.46226	0.0283554	0.360111
GOBP_CYTOKINESIS	188	-0.379807	-1.54682	0.0287908	0.301161
GOBP_NEGATIVE_REGULATION_OF_DOUBLE_STRAND_BREAK_REPAIR_VIA_HOMOLOGOUS_RECOMBINATION	26	-0.600846	-1.58776	0.0288066	0.285256
GOBP_REGULATION_OF_MITOCHONDRIAL_MEMBRANE_PERMEABILITY_INVOLVED_IN_APOPTOTIC_PROCESS	41	-0.476489	-1.54665	0.0289017	0.299925
GOBP_ALDITOL_METABOLIC_PROCESS	23	-0.406804	-1.46758	0.0292887	0.359086
GOBP_MITOTIC_CHROMOSOME_CONDENSATION	20	-0.630226	-1.60104	0.0292969	0.308478
GOBP_REGULATION_OF_CYTOKINESIS	95	-0.365631	-1.49965	0.0292969	0.334809
GOBP_REGULATION_OF_CYCLIN_DEPENDENT_PROTEIN_KINASE_ACTIVITY	76	-0.419261	-1.52406	0.0293542	0.315696
GOBP_BRANCHED_CHAIN_AMINO_ACID_METABOLIC_PROCESS	28	-0.488526	-1.59412	0.0294695	0.297858
GOBP_GLYCOSYL_COMPOUND_METABOLIC_PROCESS	84	-0.330363	-1.39786	0.0294737	0.429713
GOBP_PROTEIN_MATURATION_BY_IRON_SULFUR_CLUSTER_TRANSFER	17	-0.617073	-1.59535	0.0295276	0.302372
GOBP_CENTROSOME_DUPLICATION	76	-0.38398	-1.51265	0.0295276	0.32796
GOBP_PROTEIN_INSERTION_INTO_MITOCHONDRIAL_OUTER_MEMBRANE	15	-0.748998	-1.63588	0.030303	0.296692
GOBP_MEMBRANE_LIPID_BIOSYNTHETIC_PROCESS	150	-0.273708	-1.37369	0.030303	0.459008
GOBP_POSITIVE_REGULATION_OF_CHROMOSOME_SEGREGATION	27	-0.594758	-1.62194	0.0303605	0.284184
GOBP_PURINE_CONTAINING_COMPOUND_CATABOLIC_PROCESS	153	-0.334139	-1.44639	0.0303644	0.37685
GOBP_MITOTIC_SPINDLE_ASSEMBLY	75	-0.563291	-1.67656	0.0307102	0.32104
GOBP_OLIGOPEPTIDE_TRANSPORT	19	-0.45252	-1.47719	0.0308008	0.352444
GOBP_POSITIVE_REGULATION_OF_CYTOPLASMIC_TRANSLATION	16	-0.592414	-1.58519	0.0309478	0.281099
GOBP_MAINTENANCE_OF_PROTEIN_LOCALIZATION_IN_ORGANELLE	43	-0.497742	-1.58954	0.0319361	0.291411
GOBP_TRANSCRIPTION_PREINITIATION_COMPLEX_ASSEMBLY	80	-0.405729	-1.48886	0.0320151	0.339631
GOBP_NUCLEOBASE_METABOLIC_PROCESS	40	-0.530257	-1.56261	0.0321285	0.29257
GOBP_NEGATIVE_REGULATION_OF_MEMBRANE_PERMEABILITY	21	-0.549112	-1.51189	0.0322581	0.328454
GOBP_MITOCHONDRIAL_TRANSMEMBRANE_TRANSPORT	99	-0.342453	-1.45897	0.0323232	0.361286
GOBP_ORGANOPHOSPHATE_CATABOLIC_PROCESS	237	-0.269649	-1.34405	0.0323232	0.480493
GOBP_PURINE_NUCLEOSIDE_MONOPHOSPHATE_METABOLIC_PROCESS	43	-0.479075	-1.56559	0.0325048	0.29224
GOBP_MITOTIC_METAPHASE_CHROMOSOME_ALIGNMENT	62	-0.546902	-1.62989	0.0326923	0.296486
GOBP_ENERGY_DERIVATION_BY_OXIDATION_OF_ORGANIC_COMPOUNDS	334	-0.389336	-1.54009	0.032882	0.304818
GOBP_RIBONUCLEOSIDE_MONOPHOSPHATE_METABOLIC_PROCESS	60	-0.434724	-1.59602	0.0333952	0.305863
GOBP_ENDONUCLEOLYTIC_CLEAVAGE_OF_TRICISTRONIC_RRNA_TRANSCRIPT_SSU_RRNA_5_8S_RRNA_LSU_RRNA	16	-0.683101	-1.59068	0.0334646	0.295118
GOBP_PYRUVATE_METABOLIC_PROCESS	120	-0.39655	-1.54767	0.0335968	0.302359
GOBP_CYTOSKELETON_DEPENDENT_CYTOKINESIS	119	-0.433874	-1.58983	0.0338346	0.292779
GOBP_REGULATION_OF_TRANSLATIONAL_FIDELITY	17	-0.66469	-1.60098	0.0341365	0.305931
GOBP_TAIL_ANCHORED_MEMBRANE_PROTEIN_INSERTION_INTO_ER_MEMBRANE	17	-0.614367	-1.59887	0.0344828	0.306215
GOBP_ESTABLISHMENT_OR_MAINTENANCE_OF_BIPOLAR_CELL_POLARITY	59	-0.417875	-1.56343	0.0344828	0.292369
GOBP_NUCLEOBASE_CONTAINING_SMALL_MOLECULE_BIOSYNTHETIC_PROCESS	19	-0.474263	-1.48655	0.0344828	0.342919
GOBP_REGULATION_OF_NUCLEAR_DIVISION	147	-0.367096	-1.50558	0.0346232	0.331053
GOBP_REGULATION_OF_MITOTIC_NUCLEAR_DIVISION	119	-0.417266	-1.58077	0.0348162	0.284122
GOBP_PROTEIN_TRANSMEMBRANE_IMPORT_INTO_INTRACELLULAR_ORGANELLE	39	-0.465659	-1.58038	0.0348837	0.283035
GOBP_NEGATIVE_REGULATION_OF_CHROMOSOME_SEGREGATION	51	-0.48954	-1.57432	0.0352251	0.284714
GOBP_QUINONE_METABOLIC_PROCESS	23	-0.442196	-1.45417	0.035343	0.368693
GOBP_GLYCOPROTEIN_METABOLIC_PROCESS	373	-0.254993	-1.32155	0.035343	0.499433
GOBP_LYSOSOMAL_MEMBRANE_ORGANIZATION	15	-0.598421	-1.50787	0.0354331	0.32823
GOBP_GLYCOLIPID_BIOSYNTHETIC_PROCESS	78	-0.320017	-1.41475	0.0354906	0.415831
GOBP_PYRIMIDINE_NUCLEOSIDE_TRIPHOSPHATE_BIOSYNTHETIC_PROCESS	18	-0.533744	-1.53914	0.0355731	0.305478
GOBP_CERAMIDE_METABOLIC_PROCESS	107	-0.293971	-1.36118	0.0356394	0.463084
GOBP_REGULATION_OF_DNA_REPLICATION	127	-0.427413	-1.55603	0.0361217	0.298372
GOBP_RIBOSOMAL_SMALL_SUBUNIT_BIOGENESIS	103	-0.566305	-1.69874	0.0362595	0.354129
GOBP_DNA_STRAND_ELONGATION_INVOLVED_IN_DNA_REPLICATION	15	-0.726309	-1.59764	0.0365385	0.304215
GOBP_RESPONSE_TO_LEUKEMIA_INHIBITORY_FACTOR	98	-0.399059	-1.55639	0.0368098	0.301048
GOBP_PROTEIN_LOCALIZATION_TO_CHROMATIN	60	-0.50884	-1.55983	0.036965	0.295943
GOBP_RNA_POLYMERASE_II_PREINITIATION_COMPLEX_ASSEMBLY	67	-0.416581	-1.49598	0.0371094	0.333957
GOBP_PORPHYRIN_CONTAINING_COMPOUND_METABOLIC_PROCESS	52	-0.424277	-1.521	0.0371134	0.318977
GOBP_CELLULAR_RESPONSE_TO_OXYGEN_RADICAL	22	-0.430982	-1.45987	0.0371134	0.361441
GOBP_RESPONSE_TO_OXYGEN_RADICAL	26	-0.39922	-1.4493	0.0371134	0.374184
GOBP_PROTEIN_HETEROTETRAMERIZATION	16	-0.554323	-1.59126	0.0373281	0.295771
GOBP_POSITIVE_REGULATION_OF_G1_S_TRANSITION_OF_MITOTIC_CELL_CYCLE	45	-0.403101	-1.49037	0.0374753	0.339758
GOBP_PROTEIN_IMPORT_INTO_MITOCHONDRIAL_MATRIX	20	-0.533956	-1.58931	0.0377734	0.287498
GOBP_RETINOIC_ACID_RECEPTOR_SIGNALING_PATHWAY	32	-0.403998	-1.46495	0.0377734	0.360875
GOBP_NUCLEAR_RNA_SURVEILLANCE	15	-0.653133	-1.44315	0.0377734	0.376975
GOBP_MITOCHONDRIAL_RESPIRATORY_CHAIN_COMPLEX_ASSEMBLY	101	-0.460589	-1.61429	0.0378788	0.293767
GOBP_REGULATION_OF_CELL_DIVISION	188	-0.310948	-1.41351	0.0379242	0.414485
GOBP_GLYCOSIDE_METABOLIC_PROCESS	21	-0.551739	-1.6399	0.0389344	0.299325
GOBP_MITOTIC_SISTER_CHROMATID_SEPARATION	63	-0.520873	-1.58948	0.0390625	0.289339
GOBP_NUCLEOSIDE_DIPHOSPHATE_CATABOLIC_PROCESS	104	-0.388462	-1.51174	0.0392157	0.327383
GOBP_NUCLEOBASE_BIOSYNTHETIC_PROCESS	18	-0.588851	-1.58433	0.0392927	0.2812
GOBP_REGULATION_OF_DOUBLE_STRAND_BREAK_REPAIR_VIA_NONHOMOLOGOUS_END_JOINING	30	-0.375916	-1.41322	0.0393701	0.414152
GOBP_PERK_MEDIATED_UNFOLDED_PROTEIN_RESPONSE	20	-0.568726	-1.53429	0.0394477	0.305395
GOBP_POSITIVE_REGULATION_OF_CILIUM_ASSEMBLY	31	-0.415521	-1.48318	0.0397614	0.341147
GOBP_POST_TRANSLATIONAL_PROTEIN_TARGETING_TO_ENDOPLASMIC_RETICULUM_MEMBRANE	15	-0.599394	-1.59543	0.04	0.304753
GOBP_CERAMIDE_TRANSPORT	16	-0.498728	-1.54749	0.0403226	0.30107
GOBP_PYRIMIDINE_NUCLEOTIDE_METABOLIC_PROCESS	52	-0.39415	-1.46184	0.0409357	0.359858
GOBP_AMIDE_METABOLIC_PROCESS	440	-0.243147	-1.3067	0.0418502	0.513668
GOBP_RIBONUCLEOPROTEIN_COMPLEX_BIOGENESIS	455	-0.49542	-1.63746	0.0421456	0.299319
GOBP_GLYCOSYLATION	243	-0.241535	-1.28473	0.0421941	0.533964
GOBP_AMINO_ACID_METABOLIC_PROCESS	297	-0.266389	-1.32216	0.0423387	0.498847
GOBP_ANAPHASE_PROMOTING_COMPLEX_DEPENDENT_CATABOLIC_PROCESS	24	-0.518575	-1.50972	0.0427184	0.329497
GOBP_NUCLEOSIDE_PHOSPHATE_BIOSYNTHETIC_PROCESS	288	-0.348497	-1.46679	0.042885	0.358634
GOBP_NUCLEAR_ENVELOPE_ORGANIZATION	56	-0.524787	-1.58612	0.0429688	0.280662
GOBP_RIBOSE_PHOSPHATE_METABOLIC_PROCESS	479	-0.318589	-1.43974	0.0431373	0.382358
GOBP_PROTEIN_INSERTION_INTO_MEMBRANE	47	-0.423842	-1.47582	0.0435644	0.352008
GOBP_SPLICEOSOMAL_SNRNP_ASSEMBLY	40	-0.596301	-1.62227	0.0441459	0.286321
GOBP_RIBOSOMAL_LARGE_SUBUNIT_BIOGENESIS	68	-0.526635	-1.58645	0.0447471	0.281993
GOBP_PEPTIDYL_THREONINE_DEPHOSPHORYLATION	17	-0.467308	-1.44623	0.0449219	0.374871
GOBP_MORPHOGENESIS_OF_EMBRYONIC_EPITHELIUM	150	-0.315313	-1.39817	0.0449219	0.430007
GOBP_EPIGENETIC_REGULATION_OF_GENE_EXPRESSION	273	-0.407566	-1.55131	0.0456274	0.299758
GOBP_CELLULAR_ALDEHYDE_METABOLIC_PROCESS	75	-0.340749	-1.38349	0.045929	0.452587
GOBP_NUCLEOSIDE_TRIPHOSPHATE_METABOLIC_PROCESS	266	-0.408842	-1.51315	0.0465116	0.328165
GOBP_POSITIVE_REGULATION_OF_MITOCHONDRIAL_MEMBRANE_PERMEABILITY	39	-0.51385	-1.53111	0.046729	0.310392
GOBP_METALLO_SULFUR_CLUSTER_ASSEMBLY	29	-0.552878	-1.55534	0.0469388	0.298316
GOBP_MITOTIC_CYTOKINESIS	90	-0.477741	-1.55451	0.0469925	0.297022
GOBP_KINETOCHORE_ORGANIZATION	21	-0.536903	-1.52549	0.0474308	0.315096
GOBP_METHYLATION	219	-0.281018	-1.3432	0.0481928	0.480694
GOBP_LIPOSACCHARIDE_METABOLIC_PROCESS	110	-0.283274	-1.35675	0.0484211	0.465641
GOBP_REGULATION_OF_MITOCHONDRIAL_MEMBRANE_PERMEABILITY	53	-0.474507	-1.49867	0.0485437	0.335774
GOBP_MEMBRANE_LIPID_METABOLIC_PROCESS	216	-0.25528	-1.29716	0.0485651	0.524551
GOBP_IMPORT_INTO_THE_MITOCHONDRION	50	-0.422609	-1.50256	0.0486381	0.335873
GOBP_REGULATION_OF_MEMBRANE_PERMEABILITY	66	-0.465543	-1.48789	0.0487329	0.340767
GOBP_POSITIVE_REGULATION_OF_MITOCHONDRIAL_FISSION	21	-0.541965	-1.48574	0.0488281	0.342431
GOBP_SISTER_CHROMATID_SEGREGATION	234	-0.469202	-1.62231	0.0488722	0.289235
GOBP_DNA_STRAND_ELONGATION	37	-0.482221	-1.57725	0.0493359	0.284865
GOBP_CHAPERONE_MEDIATED_PROTEIN_COMPLEX_ASSEMBLY	24	-0.488169	-1.56723	0.0494845	0.293802
GOBP_PYRIMIDINE_RIBONUCLEOSIDE_MONOPHOSPHATE_METABOLIC_PROCESS	16	-0.489572	-1.47124	0.0496894	0.35479
GOBP_CELL_CYCLE_CHECKPOINT_SIGNALING	194	-0.383734	-1.50063	0.0497132	0.335148
GOBP_TRANSCRIPTION_INITIATION_AT_RNA_POLYMERASE_II_PROMOTER	167	-0.364297	-1.45406	0.0497238	0.36775
GOBP_REGULATION_OF_MITOCHONDRIAL_GENE_EXPRESSION	33	-0.445594	-1.50107	0.05	0.338357
Abbreviations: ES, enrichment score; NES, normalized enrichment score; NOM p-val, nominal p-value; FDR q-val, false discovery rate–adjusted q-value.

## Sheet: Additional File 10
Additional File 10. Clustering and gene expression analysis by RNAseqChef in PreNAC and PostNAC in the recurrence group and non-recurrence group.
Group1	Group2	Group3	Group4	Group5	Group6	Group7	Group8	Group9	Group10
ENSG00000004478	ENSG00000004776	ENSG00000001084	ENSG00000051596	ENSG00000005001	ENSG00000000460	ENSG00000016602	ENSG00000021300	ENSG00000101210	ENSG00000089505
ENSG00000006015	ENSG00000004799	ENSG00000003056	ENSG00000058063	ENSG00000010438	ENSG00000002587	ENSG00000063127	ENSG00000023572	ENSG00000103642	ENSG00000100479
ENSG00000007255	ENSG00000008517	ENSG00000059588	ENSG00000066084	ENSG00000029639	ENSG00000004939	ENSG00000069535	ENSG00000077498	ENSG00000105141	ENSG00000173928
ENSG00000007376	ENSG00000010610	ENSG00000061938	ENSG00000066230	ENSG00000050767	ENSG00000007062	ENSG00000085265	ENSG00000089225	ENSG00000125999	ENSG00000228727
ENSG00000007520	ENSG00000011028	ENSG00000074047	ENSG00000100462	ENSG00000053438	ENSG00000007306	ENSG00000100012	ENSG00000091513	ENSG00000128045
ENSG00000008441	ENSG00000011465	ENSG00000074181	ENSG00000104889	ENSG00000070388	ENSG00000008516	ENSG00000100739	ENSG00000095587	ENSG00000128645
ENSG00000008988	ENSG00000011600	ENSG00000075618	ENSG00000104892	ENSG00000079385	ENSG00000010310	ENSG00000101280	ENSG00000100351	ENSG00000163958
ENSG00000011260	ENSG00000017427	ENSG00000077348	ENSG00000105011	ENSG00000085231	ENSG00000019186	ENSG00000106952	ENSG00000104967	ENSG00000178372
ENSG00000011451	ENSG00000018280	ENSG00000084207	ENSG00000105379	ENSG00000092295	ENSG00000021355	ENSG00000110944	ENSG00000106526
ENSG00000023734	ENSG00000020181	ENSG00000087460	ENSG00000107159	ENSG00000101098	ENSG00000029534	ENSG00000111834	ENSG00000106560
ENSG00000026025	ENSG00000035862	ENSG00000101182	ENSG00000107854	ENSG00000101574	ENSG00000030419	ENSG00000114124	ENSG00000107611
ENSG00000037757	ENSG00000049323	ENSG00000101856	ENSG00000111432	ENSG00000109182	ENSG00000039139	ENSG00000116001	ENSG00000109680
ENSG00000038427	ENSG00000049540	ENSG00000102144	ENSG00000115138	ENSG00000110148	ENSG00000043039	ENSG00000119535	ENSG00000109684
ENSG00000041982	ENSG00000070404	ENSG00000102172	ENSG00000116586	ENSG00000117245	ENSG00000047634	ENSG00000120329	ENSG00000109738
ENSG00000055211	ENSG00000077942	ENSG00000102554	ENSG00000116990	ENSG00000118156	ENSG00000050730	ENSG00000126882	ENSG00000110318
ENSG00000057019	ENSG00000079308	ENSG00000105135	ENSG00000125520	ENSG00000124092	ENSG00000062370	ENSG00000129951	ENSG00000110484
ENSG00000058453	ENSG00000084070	ENSG00000105357	ENSG00000125869	ENSG00000125780	ENSG00000067221	ENSG00000132874	ENSG00000112299
ENSG00000060718	ENSG00000084636	ENSG00000106153	ENSG00000128654	ENSG00000126233	ENSG00000070886	ENSG00000135480	ENSG00000114757
ENSG00000063177	ENSG00000087245	ENSG00000106263	ENSG00000129521	ENSG00000127249	ENSG00000070915	ENSG00000139330	ENSG00000115556
ENSG00000075426	ENSG00000088882	ENSG00000106348	ENSG00000130829	ENSG00000130701	ENSG00000079156	ENSG00000144120	ENSG00000116147
ENSG00000078369	ENSG00000091136	ENSG00000106780	ENSG00000133983	ENSG00000133742	ENSG00000084110	ENSG00000144481	ENSG00000116748
ENSG00000079462	ENSG00000091986	ENSG00000108602	ENSG00000136875	ENSG00000136695	ENSG00000089116	ENSG00000146700	ENSG00000117262
ENSG00000080824	ENSG00000092964	ENSG00000108679	ENSG00000137133	ENSG00000140527	ENSG00000091128	ENSG00000146842	ENSG00000120262
ENSG00000082781	ENSG00000095637	ENSG00000109089	ENSG00000139154	ENSG00000143627	ENSG00000091536	ENSG00000148482	ENSG00000120324
ENSG00000083444	ENSG00000096060	ENSG00000109107	ENSG00000146858	ENSG00000144063	ENSG00000092529	ENSG00000151065	ENSG00000124205
ENSG00000087074	ENSG00000099998	ENSG00000110108	ENSG00000147257	ENSG00000145113	ENSG00000094755	ENSG00000155749	ENSG00000125084
ENSG00000087086	ENSG00000100234	ENSG00000111640	ENSG00000159450	ENSG00000148346	ENSG00000094963	ENSG00000159248	ENSG00000125144
ENSG00000087116	ENSG00000100767	ENSG00000111669	ENSG00000160284	ENSG00000148702	ENSG00000095627	ENSG00000159618	ENSG00000131127
ENSG00000087303	ENSG00000100985	ENSG00000111802	ENSG00000161243	ENSG00000151615	ENSG00000095777	ENSG00000162600	ENSG00000134061
ENSG00000090006	ENSG00000101335	ENSG00000112039	ENSG00000162692	ENSG00000154342	ENSG00000096006	ENSG00000163219	ENSG00000134339
ENSG00000096384	ENSG00000101825	ENSG00000113407	ENSG00000162729	ENSG00000158125	ENSG00000099822	ENSG00000163735	ENSG00000136750
ENSG00000099795	ENSG00000101938	ENSG00000114270	ENSG00000164611	ENSG00000158315	ENSG00000099960	ENSG00000165895	ENSG00000138772
ENSG00000099860	ENSG00000103196	ENSG00000114686	ENSG00000167768	ENSG00000160213	ENSG00000100170	ENSG00000165917	ENSG00000139549
ENSG00000099864	ENSG00000105472	ENSG00000115350	ENSG00000167941	ENSG00000160539	ENSG00000100368	ENSG00000166090	ENSG00000142319
ENSG00000099953	ENSG00000105559	ENSG00000115484	ENSG00000168005	ENSG00000161594	ENSG00000100802	ENSG00000166448	ENSG00000143494
ENSG00000100097	ENSG00000106003	ENSG00000115758	ENSG00000168883	ENSG00000163220	ENSG00000101162	ENSG00000168158	ENSG00000143850
ENSG00000100311	ENSG00000106333	ENSG00000117407	ENSG00000175193	ENSG00000163394	ENSG00000101180	ENSG00000170476	ENSG00000144134
ENSG00000100316	ENSG00000106538	ENSG00000117632	ENSG00000176396	ENSG00000164162	ENSG00000101203	ENSG00000170484	ENSG00000144395
ENSG00000100345	ENSG00000107796	ENSG00000118705	ENSG00000181274	ENSG00000165272	ENSG00000101204	ENSG00000178201	ENSG00000144406
ENSG00000100591	ENSG00000109610	ENSG00000119335	ENSG00000182512	ENSG00000165923	ENSG00000101438	ENSG00000181036	ENSG00000147138
ENSG00000100600	ENSG00000109906	ENSG00000119888	ENSG00000183734	ENSG00000167755	ENSG00000102935	ENSG00000183621	ENSG00000147432
ENSG00000100823	ENSG00000111341	ENSG00000122705	ENSG00000185112	ENSG00000167759	ENSG00000104497	ENSG00000184271	ENSG00000148541
ENSG00000101220	ENSG00000113657	ENSG00000123144	ENSG00000186395	ENSG00000169474	ENSG00000104691	ENSG00000185437	ENSG00000149571
ENSG00000101439	ENSG00000113721	ENSG00000123179	ENSG00000188508	ENSG00000170465	ENSG00000104974	ENSG00000185972	ENSG00000150054
ENSG00000101447	ENSG00000114853	ENSG00000124575	ENSG00000196787	ENSG00000171124	ENSG00000105278	ENSG00000198538	ENSG00000154479
ENSG00000102109	ENSG00000115594	ENSG00000124614	ENSG00000197982	ENSG00000171811	ENSG00000105409	ENSG00000198734	ENSG00000154611
ENSG00000102241	ENSG00000116132	ENSG00000124785	ENSG00000198074	ENSG00000178821	ENSG00000105750	ENSG00000211448	ENSG00000155714
ENSG00000102265	ENSG00000116962	ENSG00000125835	ENSG00000198142	ENSG00000179774	ENSG00000106038	ENSG00000212124	ENSG00000156959
ENSG00000102316	ENSG00000118689	ENSG00000125995	ENSG00000204116	ENSG00000180871	ENSG00000107187	ENSG00000213413	ENSG00000158296
ENSG00000102760	ENSG00000120129	ENSG00000126254	ENSG00000204228	ENSG00000182156	ENSG00000108001	ENSG00000214688	ENSG00000158691
ENSG00000102802	ENSG00000120885	ENSG00000126461	ENSG00000204568	ENSG00000182264	ENSG00000108381	ENSG00000222046	ENSG00000160321
ENSG00000102996	ENSG00000121966	ENSG00000126709	ENSG00000242265	ENSG00000183347	ENSG00000108932	ENSG00000240505	ENSG00000160326
ENSG00000103152	ENSG00000122254	ENSG00000130024	ENSG00000244115	ENSG00000183654	ENSG00000109927	ENSG00000253767	ENSG00000161180
ENSG00000103855	ENSG00000122786	ENSG00000130159		ENSG00000186326	ENSG00000109929	ENSG00000285837	ENSG00000161551
ENSG00000104679	ENSG00000124212	ENSG00000130748		ENSG00000188505	ENSG00000109943		ENSG00000162687
ENSG00000105202	ENSG00000125730	ENSG00000131620		ENSG00000197641	ENSG00000109991		ENSG00000163116
ENSG00000105245	ENSG00000128591	ENSG00000132561		ENSG00000198553	ENSG00000111181		ENSG00000167554
ENSG00000105248	ENSG00000129038	ENSG00000132661		ENSG00000198788	ENSG00000111405		ENSG00000168843
ENSG00000105373	ENSG00000129116	ENSG00000134202		ENSG00000203786	ENSG00000112297		ENSG00000169064
ENSG00000105404	ENSG00000130176	ENSG00000134308		ENSG00000243709	ENSG00000112796		ENSG00000169282
ENSG00000105583	ENSG00000130208	ENSG00000135624		ENSG00000243896	ENSG00000112818		ENSG00000169550
ENSG00000105664	ENSG00000131016	ENSG00000141456		ENSG00000244094	ENSG00000113966		ENSG00000170848
ENSG00000105669	ENSG00000131459	ENSG00000143013		ENSG00000260458	ENSG00000114248		ENSG00000170959
ENSG00000105676	ENSG00000131471	ENSG00000143162		ENSG00000283632	ENSG00000115008		ENSG00000171596
ENSG00000105701	ENSG00000131711	ENSG00000143321		ENSG00000283992	ENSG00000115841		ENSG00000172260
ENSG00000106009	ENSG00000132329	ENSG00000143537		ENSG00000284626	ENSG00000117400		ENSG00000172296
ENSG00000106366	ENSG00000132386	ENSG00000143621			ENSG00000118946		ENSG00000172348
ENSG00000106483	ENSG00000133048	ENSG00000145014			ENSG00000120215		ENSG00000172365
ENSG00000106609	ENSG00000133110	ENSG00000147119			ENSG00000120251		ENSG00000172476
ENSG00000106624	ENSG00000133142	ENSG00000147123			ENSG00000120341		ENSG00000172987
ENSG00000107175	ENSG00000133392	ENSG00000149657			ENSG00000122188		ENSG00000173366
ENSG00000107262	ENSG00000137441	ENSG00000151366			ENSG00000122194		ENSG00000173838
ENSG00000107731	ENSG00000137507	ENSG00000152082			ENSG00000122435		ENSG00000174521
ENSG00000107833	ENSG00000137573	ENSG00000158716			ENSG00000123700		ENSG00000176771
ENSG00000108821	ENSG00000138061	ENSG00000159228			ENSG00000124143		ENSG00000178562
ENSG00000110711	ENSG00000138080	ENSG00000160813			ENSG00000124256		ENSG00000179059
ENSG00000110811	ENSG00000138615	ENSG00000163902			ENSG00000124557		ENSG00000180257
ENSG00000111057	ENSG00000139329	ENSG00000163931			ENSG00000124818		ENSG00000180592
ENSG00000111799	ENSG00000140403	ENSG00000164818			ENSG00000124827		ENSG00000180872
ENSG00000112787	ENSG00000140416	ENSG00000165171			ENSG00000124882		ENSG00000181371
ENSG00000113083	ENSG00000140526	ENSG00000165689			ENSG00000125538		ENSG00000182103
ENSG00000113140	ENSG00000140682	ENSG00000166126			ENSG00000126262		ENSG00000183747
ENSG00000113141	ENSG00000142871	ENSG00000166681			ENSG00000126759		ENSG00000183844
ENSG00000113296	ENSG00000143196	ENSG00000167106			ENSG00000126895		ENSG00000185155
ENSG00000114391	ENSG00000143341	ENSG00000167900			ENSG00000127989		ENSG00000185875
ENSG00000115053	ENSG00000144810	ENSG00000167996			ENSG00000128694		ENSG00000186714
ENSG00000115112	ENSG00000148357	ENSG00000168040			ENSG00000129595		ENSG00000186844
ENSG00000115310	ENSG00000149131	ENSG00000169714			ENSG00000129990		ENSG00000187747
ENSG00000115414	ENSG00000149591	ENSG00000171222			ENSG00000130037		ENSG00000187862
ENSG00000115457	ENSG00000151388	ENSG00000171763			ENSG00000130783		ENSG00000188316
ENSG00000115461	ENSG00000152266	ENSG00000172893			ENSG00000130876		ENSG00000188425
ENSG00000116199	ENSG00000152583	ENSG00000175130			ENSG00000131095		ENSG00000188687
ENSG00000116285	ENSG00000153071	ENSG00000175602			ENSG00000132026		ENSG00000188848
ENSG00000117318	ENSG00000154553	ENSG00000176153			ENSG00000132702		ENSG00000188984
ENSG00000117395	ENSG00000156313	ENSG00000177156			ENSG00000132801		ENSG00000196911
ENSG00000117592	ENSG00000156804	ENSG00000177600			ENSG00000132837		ENSG00000196990
ENSG00000117868	ENSG00000157514	ENSG00000178919			ENSG00000132975		ENSG00000197608
ENSG00000118523	ENSG00000158050	ENSG00000179115			ENSG00000134146		ENSG00000197619
ENSG00000118785	ENSG00000158747	ENSG00000179262			ENSG00000134256		ENSG00000197706
ENSG00000119138	ENSG00000158859	ENSG00000181019			ENSG00000134551		ENSG00000198795
ENSG00000119421	ENSG00000159403	ENSG00000182704			ENSG00000134640		ENSG00000203857
ENSG00000119632	ENSG00000160255	ENSG00000183684			ENSG00000134780		ENSG00000204311
ENSG00000119673	ENSG00000161638	ENSG00000183943			ENSG00000134962		ENSG00000205089
ENSG00000119681	ENSG00000161835	ENSG00000184216			ENSG00000135312		ENSG00000205795
ENSG00000119699	ENSG00000162511	ENSG00000184270			ENSG00000135346		ENSG00000213578
ENSG00000120063	ENSG00000162614	ENSG00000184967			ENSG00000135409		ENSG00000214338
ENSG00000120694	ENSG00000163017	ENSG00000186193			ENSG00000135469		ENSG00000215475
ENSG00000122026	ENSG00000163359	ENSG00000186529			ENSG00000136689		ENSG00000221946
ENSG00000122376	ENSG00000163431	ENSG00000187244			ENSG00000136929		ENSG00000222036
ENSG00000122691	ENSG00000163623	ENSG00000188486			ENSG00000137265		ENSG00000226372
ENSG00000122884	ENSG00000163661	ENSG00000188883			ENSG00000137760		ENSG00000226690
ENSG00000123143	ENSG00000164107	ENSG00000188986			ENSG00000137834		ENSG00000229894
ENSG00000123200	ENSG00000164949	ENSG00000196139			ENSG00000137869		ENSG00000258818
ENSG00000123384	ENSG00000165507	ENSG00000197345			ENSG00000137878		ENSG00000259030
ENSG00000123395	ENSG00000165633	ENSG00000197409			ENSG00000138308		ENSG00000273173
ENSG00000123416	ENSG00000166147	ENSG00000198848			ENSG00000138311		ENSG00000274808
ENSG00000123500	ENSG00000166482	ENSG00000198931			ENSG00000138378
ENSG00000123989	ENSG00000166592	ENSG00000203618			ENSG00000138380
ENSG00000124562	ENSG00000166831	ENSG00000205155			ENSG00000138722
ENSG00000124795	ENSG00000166923	ENSG00000232388			ENSG00000139364
ENSG00000125148	ENSG00000167601	ENSG00000233493			ENSG00000139445
ENSG00000126267	ENSG00000168283	ENSG00000249992			ENSG00000139572
ENSG00000127129	ENSG00000168477	ENSG00000261150			ENSG00000139767
ENSG00000127837	ENSG00000169604	ENSG00000262406			ENSG00000140279
ENSG00000129009	ENSG00000172062	ENSG00000262814			ENSG00000140873
ENSG00000129103	ENSG00000173546	ENSG00000276903			ENSG00000141391
ENSG00000129538	ENSG00000173918	ENSG00000277075			ENSG00000141469
ENSG00000129757	ENSG00000174099	ENSG00000277196			ENSG00000142224
ENSG00000130175	ENSG00000174348	ENSG00000277775			ENSG00000142549
ENSG00000130203	ENSG00000174807	ENSG00000278828			ENSG00000142623
ENSG00000130222	ENSG00000175084	ENSG00000280893			ENSG00000142698
ENSG00000130313	ENSG00000175899	ENSG00000284753			ENSG00000143340
ENSG00000130479	ENSG00000177575	ENSG00000286522			ENSG00000143536
ENSG00000130511	ENSG00000178695				ENSG00000143546
ENSG00000130522	ENSG00000179094				ENSG00000143768
ENSG00000130635	ENSG00000179954				ENSG00000144061
ENSG00000131238	ENSG00000182253				ENSG00000144908
ENSG00000131370	ENSG00000182326				ENSG00000145861
ENSG00000133134	ENSG00000182492				ENSG00000146233
ENSG00000134686	ENSG00000183087				ENSG00000147485
ENSG00000134871	ENSG00000183160				ENSG00000148735
ENSG00000135047	ENSG00000185432				ENSG00000148942
ENSG00000135269	ENSG00000185989				ENSG00000149289
ENSG00000135390	ENSG00000188536				ENSG00000149573
ENSG00000135506	ENSG00000188783				ENSG00000150636
ENSG00000136802	ENSG00000196557				ENSG00000150672
ENSG00000136877	ENSG00000197043				ENSG00000151320
ENSG00000136938	ENSG00000197253				ENSG00000151322
ENSG00000137076	ENSG00000197256				ENSG00000151474
ENSG00000137077	ENSG00000197565				ENSG00000151715
ENSG00000137154	ENSG00000198467				ENSG00000152689
ENSG00000137801	ENSG00000198542				ENSG00000152749
ENSG00000137818	ENSG00000198832				ENSG00000153086
ENSG00000137824	ENSG00000213626				ENSG00000153233
ENSG00000139946	ENSG00000219438				ENSG00000153292
ENSG00000141447	ENSG00000262655				ENSG00000153802
ENSG00000141753	ENSG00000265972				ENSG00000154025
ENSG00000142089					ENSG00000154556
ENSG00000142156					ENSG00000154764
ENSG00000142168					ENSG00000155269
ENSG00000142173					ENSG00000155530
ENSG00000142541					ENSG00000155761
ENSG00000142552					ENSG00000155980
ENSG00000142798					ENSG00000156049
ENSG00000143333					ENSG00000156050
ENSG00000143545					ENSG00000156413
ENSG00000143653					ENSG00000156466
ENSG00000143878					ENSG00000156564
ENSG00000143947					ENSG00000157168
ENSG00000144381					ENSG00000157211
ENSG00000144749					ENSG00000157368
ENSG00000144785					ENSG00000157429
ENSG00000145423					ENSG00000157734
ENSG00000146278					ENSG00000157765
ENSG00000147251					ENSG00000157766
ENSG00000147604					ENSG00000158458
ENSG00000148180					ENSG00000159263
ENSG00000148303					ENSG00000160229
ENSG00000148498					ENSG00000160862
ENSG00000148834					ENSG00000162078
ENSG00000149257					ENSG00000162194
ENSG00000149273					ENSG00000162365
ENSG00000149806					ENSG00000162592
ENSG00000150991					ENSG00000162746
ENSG00000151176					ENSG00000162747
ENSG00000151929					ENSG00000163071
ENSG00000152558					ENSG00000163157
ENSG00000154096					ENSG00000163295
ENSG00000154917					ENSG00000163406
ENSG00000155254					ENSG00000163485
ENSG00000155760					ENSG00000163581
ENSG00000155827					ENSG00000163739
ENSG00000156508					ENSG00000164099
ENSG00000157227					ENSG00000164451
ENSG00000157613					ENSG00000164794
ENSG00000158417					ENSG00000164953
ENSG00000159147					ENSG00000165078
ENSG00000159189					ENSG00000165115
ENSG00000159335					ENSG00000165379
ENSG00000160789					ENSG00000165474
ENSG00000161970					ENSG00000165533
ENSG00000162545					ENSG00000165837
ENSG00000162878					ENSG00000165863
ENSG00000163399					ENSG00000165985
ENSG00000163430					ENSG00000166323
ENSG00000163453					ENSG00000166523
ENSG00000163520					ENSG00000167011
ENSG00000164105					ENSG00000167720
ENSG00000164111					ENSG00000167916
ENSG00000164292					ENSG00000167981
ENSG00000164692					ENSG00000168081
ENSG00000164694					ENSG00000168412
ENSG00000164932					ENSG00000168447
ENSG00000165140					ENSG00000168509
ENSG00000165233					ENSG00000168631
ENSG00000166033					ENSG00000168676
ENSG00000166165					ENSG00000168876
ENSG00000166741					ENSG00000168959
ENSG00000167004					ENSG00000169344
ENSG00000167136					ENSG00000169488
ENSG00000167244					ENSG00000169509
ENSG00000167526					ENSG00000169562
ENSG00000167543					ENSG00000169840
ENSG00000167658					ENSG00000169862
ENSG00000167674					ENSG00000170006
ENSG00000167994					ENSG00000170049
ENSG00000168028					ENSG00000170423
ENSG00000168209					ENSG00000170454
ENSG00000168298					ENSG00000170522
ENSG00000168542					ENSG00000171051
ENSG00000168994					ENSG00000171360
ENSG00000169100					ENSG00000171388
ENSG00000169184					ENSG00000171476
ENSG00000169242					ENSG00000171509
ENSG00000169439					ENSG00000171540
ENSG00000169738					ENSG00000171631
ENSG00000170315					ENSG00000171777
ENSG00000170373					ENSG00000171928
ENSG00000170421					ENSG00000171956
ENSG00000170801					ENSG00000172031
ENSG00000170889					ENSG00000172382
ENSG00000170955					ENSG00000172478
ENSG00000171159					ENSG00000172602
ENSG00000171490					ENSG00000172640
ENSG00000171621					ENSG00000172794
ENSG00000172037					ENSG00000172940
ENSG00000172986					ENSG00000172969
ENSG00000173110					ENSG00000173212
ENSG00000173113					ENSG00000173578
ENSG00000173253					ENSG00000173714
ENSG00000173369					ENSG00000173826
ENSG00000173372					ENSG00000173868
ENSG00000174080					ENSG00000173988
ENSG00000174444					ENSG00000174125
ENSG00000175334					ENSG00000174130
ENSG00000176393					ENSG00000174498
ENSG00000176485					ENSG00000174944
ENSG00000177045					ENSG00000175065
ENSG00000177469					ENSG00000175198
ENSG00000177732					ENSG00000175591
ENSG00000178381					ENSG00000175697
ENSG00000178531					ENSG00000176381
ENSG00000178913					ENSG00000177103
ENSG00000179218					ENSG00000177842
ENSG00000179271					ENSG00000178403
ENSG00000179820					ENSG00000178732
ENSG00000180447					ENSG00000178772
ENSG00000181163					ENSG00000179058
ENSG00000182379					ENSG00000179292
ENSG00000182534					ENSG00000179300
ENSG00000182871					ENSG00000179546
ENSG00000183255					ENSG00000179930
ENSG00000183527					ENSG00000180269
ENSG00000184678					ENSG00000180347
ENSG00000185950					ENSG00000180440
ENSG00000186340					ENSG00000180815
ENSG00000187193					ENSG00000181322
ENSG00000187479					ENSG00000181652
ENSG00000187498					ENSG00000181693
ENSG00000187514					ENSG00000182168
ENSG00000187837					ENSG00000182747
ENSG00000188042					ENSG00000183018
ENSG00000188153					ENSG00000183625
ENSG00000188186					ENSG00000183638
ENSG00000188257					ENSG00000183785
ENSG00000189058					ENSG00000184148
ENSG00000196419					ENSG00000184302
ENSG00000196476					ENSG00000184611
ENSG00000196507					ENSG00000185015
ENSG00000196683					ENSG00000185220
ENSG00000196850					ENSG00000185640
ENSG00000197746					ENSG00000185739
ENSG00000197766					ENSG00000185873
ENSG00000197771					ENSG00000186288
ENSG00000198034					ENSG00000186675
ENSG00000198586					ENSG00000187054
ENSG00000198742					ENSG00000187066
ENSG00000198755					ENSG00000187166
ENSG00000198759					ENSG00000187242
ENSG00000198816					ENSG00000187595
ENSG00000198830					ENSG00000187720
ENSG00000203747					ENSG00000187783
ENSG00000204262					ENSG00000188056
ENSG00000204388					ENSG00000188089
ENSG00000204389					ENSG00000188092
ENSG00000204525					ENSG00000188100
ENSG00000205078					ENSG00000188124
ENSG00000205542					ENSG00000188282
ENSG00000206172					ENSG00000188596
ENSG00000213563					ENSG00000188785
ENSG00000223953					ENSG00000188993
ENSG00000225663					ENSG00000189007
ENSG00000234857					ENSG00000189051
ENSG00000239697					ENSG00000189120
ENSG00000242616					ENSG00000189127
ENSG00000244486					ENSG00000196581
ENSG00000244731					ENSG00000196917
ENSG00000244734					ENSG00000197168
ENSG00000260914					ENSG00000197408
ENSG00000261052					ENSG00000198010
ENSG00000267368					ENSG00000198049
ENSG00000268083					ENSG00000198513
ENSG00000273802					ENSG00000198569
ENSG00000277586					ENSG00000198570
					ENSG00000198574
					ENSG00000198691
					ENSG00000198939
					ENSG00000198945
					ENSG00000203730
					ENSG00000204025
					ENSG00000204397
					ENSG00000204518
					ENSG00000204544
					ENSG00000204610
					ENSG00000204655
					ENSG00000204936
					ENSG00000204950
					ENSG00000205359
					ENSG00000205592
					ENSG00000206072
					ENSG00000206562
					ENSG00000213937
					ENSG00000214491
					ENSG00000215568
					ENSG00000218823
					ENSG00000221947
					ENSG00000225526
					ENSG00000230453
					ENSG00000231861
					ENSG00000234224
					ENSG00000240720
					ENSG00000242366
					ENSG00000242689
					ENSG00000242950
					ENSG00000244607
					ENSG00000244694
					ENSG00000253148
					ENSG00000253649
					ENSG00000253731
					ENSG00000253910
					ENSG00000254585
					ENSG00000255274
					ENSG00000255408
					ENSG00000255501
					ENSG00000255561
					ENSG00000256574
					ENSG00000257108
					ENSG00000257594
					ENSG00000258484
					ENSG00000258597
					ENSG00000259224
					ENSG00000260811
					ENSG00000261678
					ENSG00000267060
					ENSG00000268104
					ENSG00000268182
					ENSG00000269526
					ENSG00000272636
					ENSG00000276085
					ENSG00000280314

## Sheet: Additional File 11
Additional File 11. Summary of Gene Ontology biological processes (GO-BP) and KEGG pathway enrichment analysis of genes classified into Groups 3 and 4 by RNAseqChef, representing genes upregulated in PostNAC samples compared with PreNAC samples in the recurrence group. Functional enrichment analysis was performed using DAVID.
Category	Term	Count	%	P-Value	Benjamini			Category	Term	Count	%	P-Value	Benjamini
GOTERM_BP_DIRECT	nucleosome assembly	8	4.3	0.00031	0.21			KEGG_PATHWAY	Systemic lupus erythematosus	10	5.4	3e-05	0.0062
GOTERM_BP_DIRECT	protein heterotetramerization	4	2.2	0.00042	0.21			KEGG_PATHWAY	Alcoholism	10	5.4	0.00028	0.028
GOTERM_BP_DIRECT	telomere organization	4	2.2	0.0017	0.56			KEGG_PATHWAY	Glutathione metabolism	6	3.2	0.00053	0.036
GOTERM_BP_DIRECT	heterochromatin formation	5	2.7	0.0033	0.81			KEGG_PATHWAY	Neutrophil extracellular trap formation	9	4.8	0.0016	0.064
GOTERM_BP_DIRECT	glycolytic process	4	2.2	0.01	1			KEGG_PATHWAY	Biosynthesis of amino acids	6	3.2	0.0016	0.064
GOTERM_BP_DIRECT	epithelial cell differentiation	5	2.7	0.012	1			KEGG_PATHWAY	Glycolysis / Gluconeogenesis	5	2.7	0.007	0.22
GOTERM_BP_DIRECT	epigenetic regulation of gene expression	4	2.2	0.012	1			KEGG_PATHWAY	Metabolic pathways	29	15.6	0.0077	0.22
GOTERM_BP_DIRECT	response to nutrient	4	2.2	0.016	1			KEGG_PATHWAY	Necroptosis	7	3.8	0.0095	0.22
GOTERM_BP_DIRECT	farnesol catabolic process	2	1.1	0.018	1			KEGG_PATHWAY	Carbon metabolism	6	3.2	0.01	0.22
GOTERM_BP_DIRECT	chromatin organization	7	3.8	0.02	1			KEGG_PATHWAY	ATP-dependent chromatin remodeling	6	3.2	0.011	0.22
GOTERM_BP_DIRECT	xenobiotic metabolic process	5	2.7	0.022	1			KEGG_PATHWAY	Drug metabolism - other enzymes	5	2.7	0.014	0.25
GOTERM_BP_DIRECT	intermediate filament organization	4	2.2	0.028	1			KEGG_PATHWAY	Folate biosynthesis	3	1.6	0.04	0.67
GOTERM_BP_DIRECT	glyceraldehyde-3-phosphate biosynthetic process	2	1.1	0.035	1			KEGG_PATHWAY	Hepatocellular carcinoma	6	3.2	0.044	0.69
GOTERM_BP_DIRECT	RNA splicing	6	3.2	0.036	1			KEGG_PATHWAY	Pentose phosphate pathway	3	1.6	0.048	0.7
GOTERM_BP_DIRECT	positive regulation of reactive oxygen species metabolic process	3	1.6	0.038	1
GOTERM_BP_DIRECT	regulation of microvillus assembly	2	1.1	0.044	1
GOTERM_BP_DIRECT	polyamine metabolic process	2	1.1	0.044	1
GOTERM_BP_DIRECT	positive regulation of telomere maintenance via telomerase	3	1.6	0.047	1
Abbreviations: GO-BP, Gene Ontology Biological Process; KEGG, Kyoto Encyclopedia of Genes and Genomes; Count, number of genes; %, percentage of genes; P-Value, unadjusted p-value; Benjamini, false discovery rate–adjusted p-value using the Benjamini–Hochberg method.

## Sheet: Additional File 12
Additional File 12. Summary of Gene Ontology biological processes (GO-BP) and KEGG pathway enrichment analysis of genes classified into Groups 7 and 8 by RNAseqChef, representing genes downregulated in PostNAC samples compared with PreNAC samples in the recurrence group. Functional enrichment analysis was performed using DAVID.
Category	Term	Count	%	P-Value	Benjamini
GOTERM_BP_DIRECT	cell-cell signaling	8	4.7	0.0013	0.86
GOTERM_BP_DIRECT	neutrophil chemotaxis	4	2.4	0.0086	1
GOTERM_BP_DIRECT	visual perception	6	3.6	0.019	1
GOTERM_BP_DIRECT	monoatomic ion transmembrane transport	5	3	0.023	1
GOTERM_BP_DIRECT	transmembrane transport	6	3.6	0.027	1
GOTERM_BP_DIRECT	gamma-aminobutyric acid receptor clustering	2	1.2	0.035	1
GOTERM_BP_DIRECT	signal transduction	16	9.5	0.045	1
GOTERM_BP_DIRECT	calcium-mediated signaling	4	2.4	0.05	1
Abbreviations: GO-BP, Gene Ontology Biological Process; KEGG, Kyoto Encyclopedia of Genes and Genomes; Count, number of genes; %, percentage of genes; P-Value, unadjusted p-value; Benjamini, false discovery rate–adjusted p-value using the Benjamini–Hochberg method.

[truncated: 2 more sheets: Additional File 13, Additional File 14]
